# Supplementary material for: Alterations in Glycerolipid and Fatty Acid Metabolic Pathways in Alzheimer's Disease Identified by Urinary Metabolic Profiling: A Pilot Study
Source: Front Neurol. 2021 Oct 27;12:719159. doi: 10.3389/fneur.2021.719159 (PMC8578168; doi:10.3389/fneur.2021.719159)
Supplement: Supplementary file 5 [file Table_1.XLSX]

## Sheet: Supplementary Table S1
Supplementary Table S1. Characteristics of patients.
Patient	Age	Sex	MMSE	BMI	Onset of disease (Age)	CSF testa,b	Kidney dysfunction	Diabetes	cholinesterase inhibitors	NMDAR antagonist	Name of the medicine
1	77	M	25	21.5	77	NA	No	No	Yes	No	Galantamine hydrobromide(24 mg)
2	61	F	16	NA	55	NA	No	No	Yes	Yes	Donepezil hydrochloride (5 mg), Memantine hydrochloride (20 mg)
3	67	F	24	NA	65	AD pattern	No	No	Yes	Yes	Donepezil hydrochloride (5 mg), Memantine hydrochloride (20 mg)
4	66	M	16	NA	59	AD pattern	No	No	Yes	Yes	Galantamine hydrobromide(16 mg), Memantine hydrochloride (20 mg)
5	66	F	21	27.6	60	NA	No	No	Yes	Yes	Donepezil hydrochloride (10 mg), Memantine hydrochloride (20 mg)
6	73	F	26	19.1	71	AD pattern	No	No	No	No
7	75	M	21	19.3	70	NA	No	No	Yes	No	Galantamine hydrobromide(24 mg)
8	73	F	21	NA	66	NA	No	No	Yes	No	Donepezil hydrochloride (5 mg)
9	73	F	19	NA	71	NA	No	No	Yes	Yes	Donepezil hydrochloride (10 mg), Memantine hydrochloride (20 mg)
10	79	M	25	23	74	NA	No	Yes	Yes	Yes	Donepezil hydrochloride (10 mg), Memantine hydrochloride (10 mg)
11	78	M	28	NA	75	NA	No	Yes	Yes	No	Galantamine hydrobromide(16 mg)
12	77	F	10	23	76	AD pattern	No	No	No	Yes	Memantine hydrochloride (20 mg)
13	76	M	23	19.5	72	AD pattern	No	No	Yes	No	Donepezil hydrochloride (8 mg)
14	79	F	21	23.8	76	NA	No	No	Yes	Yes	Galantamine hydrobromide(24 mg), Memantine hydrochloride (20 mg)
15	65	M	24	NA	64	AD pattern	No	No	Yes	Yes	Galantamine hydrobromide(24 mg), Memantine hydrochloride (20 mg)
16	73	F	25	NA	72	NA	No	No	Yes	No	Donepezil hydrochloride (5 mg)
17	79	F	18	19.4	70	NA	No	No	Yes	No	Donepezil hydrochloride (5 mg)
18	76	M	25	17.4	72	NA	No	Yes	Yes	Yes	Donepezil hydrochloride (10 mg), Memantine hydrochloride (20 mg)
NA, not applicable. CSF, cerebrospinal fluid. NMDAR, N-methyl-D-aspartate receptor
a. AD pattern means decreased levels of β-amyloid and increased levels of phospho-tau in the CSF.
b. CSF tests were performed only on patients who consented to lumbar puncture..

## Sheet: Supplementary Table S2
Supplemantary Table S2. Processing conditions for peak picking and lipid molecular species estimation.
Database	Orbitrap
	Labeled GPL, GL, SP, ChE
Peak Detection Recalc Isotope	off
	R.T. Interval (Min)	0.0
Search Options Search Type	Product
	Exp Type	LC
	Precursor Tol.	5.0 ppm
	Product Tol.	0.5 Da
	Intensity threshold	1.0% product ion
	m-score threshold	5.0
Quantitation	MZ tol	-5.0 +5.0 ppm
	RT range (min.)	-0.5 +0.5
Ion	Negative	-H, +HCOO
	Positive	+H, +NH4, +Na

## Sheet: Supplementary Table S3
Supplementary Table S3. Alignment processing conditions.
Integration method	Average
R.T. tolerance	0.25
Main Node Filter	All isomer peaks
m-Score Threshold	5.0
Normalization Settings	Normalization Parameters:	Area
		All Class

## Sheet: Supplementary Table S4
Supplementary Table S3. Employed criteria for estimation results.
Item	Conditions
Intensity	Intensity of sample was more than or equal to 5,000.
Signal-noise ratio	Signal-noise ratio of sample was more than or equal to 3.
QC samples analysis	All QC samples were detected and their coefficient of variation was less than 15%.
Retention time	The retention time was rational.
Precursor ion	Not a stable isotope (Excluding internal standard)
Product ions	The specific product ions were detected.

## Sheet: Supplementary Table S5
Supplementary Table S5. Comparison of total amount of molecules for each lipid class identified by lipidomics analysis.
Lipid class (number of identified molecules)	Subclass (number of identified molecules)	Median AD (Interquatile range)	Median HC (Interquatile range)	Fold Change AD/HC	p-value (Wilcoxon)	Q-value
AcCa (10)		2.88 x 105 (2.46 x 105 - 4.68 x 105)	4.86 x 105 (4.00 x 105 - 6.27 x 105)	0.555741	0.006	0.024
PE (8)	diacyl PE (5)	n.d.	n.d.	n.d.	n.d.	n.d.
	alkenyl PE (3)	1.13 x 105 (8.16 x 104 - 1.67 x 105)	8.17 x 104 (5.60 x 104 - 1.10 x 105)	1.38385	0.0266	0.0413333
DG (2)		3.38 x 104 (2.16 x 104 - 7.38 x 104)	6.81 x 104 (4.00 x 104 - 8.85x 104)	0.49575	0.031	0.0413333
FA (10)		5.58 x 106 (3.86 x 106 - 8.75 x 106)	8.74 x 106 (5.63x 106 - 1.65 x 107)	0.44737	0.047	0.047
Hex1Cer (3)		8.54 x 103 (5.52 x 103 - 1.53 x 104)	6.35 x 103 (4.53 x 103 - 8.01 x 103)	1.34325	0.0549	0.0549
TG (22)		6.81 x 105 (3.42x 105 - 1.08 x 106)	1.01 x 106 (6.79 x 105 - 1.62 x 106)	0.614407	0.069	0.069
Cer (4)		4.36 x 104 (1.98 x 104 - 1.05 x 105)	7.61 x 104 (3.06 x 104 - 1.65 x 105)	0.572455	0.181	0.181
CerP (3)		7.56 x 104 (5.37 x 104 - 1.10 x 105)	5.89 x 104 (4.75 x 104 - 7.91 x 105)	1.28424	0.181	0.181
BisMePA (1)		2.89 x 102 (9.8 - 5.34 x 103)	1.71 x 103 (1.97 x 102 - 1.14 x 104)	0.168925	0.2368	0.2368
SM (4)		1.65 x 105 (1.40 x 105 - 2.31 x 105)	1.62 x 105 (1.08 x 105 - 2.02 x 105)	1.02034	0.5212	0.5212
PC (10)	diacyl PC (9)	1.69 x 105 (1.06 x 105 - 2.06 x 105)	1.51 x 105 (9.09 x 104 - 2.07 x 106)	1.14972	0.628	0.628
	alkyl PC (1)	1.30 x 103 (4.70 x 102 - 3.04 x 103)	1.59 x 103 (5.67 x 102 - 2.67 x 103)	0.816352	0.9626	0.9626
PS (4)		n.d.	n.d.	n.d.	n.d.	n.d.
Median values of the normalized peak area of identified molecules within the same lipid class were shown. PC and PE classes were subclassified by acyl, alkyl, and alkenyl groups. Totals of diacyl PE (4 molecules) and PS (4 molecules) were not calculated because the main ion detected was not identical between identified molecules.

## Sheet: Supplementary Table S6
Supplementary Table S6. Main ion detected in each identified lipid molecule.
No.	Lipid molecules	Class	Main Ion
1	AcCa(8:0)	AcCa	+H
2	AcCa(9:0)	AcCa	+H
3	AcCa(10:1)	AcCa	+H
4	AcCa(10:0)	AcCa	+H
5	AcCa(11:1)	AcCa	+H
6	AcCa(11:0)	AcCa	+H
7	AcCa(12:4)	AcCa	+H
8	AcCa(12:3)	AcCa	+H
9	AcCa(12:2)	AcCa	+H
10	AcCa(14:3)	AcCa	+H
11	BisMePA(16:1_20:2)	BisMePA	+Na
12	Cer(m17:1_17:1)	Cer	+H
13	Cer(d20:1_16:0)	Cer	+H
14	Cer(m19:0_21:2)	Cer	+H
15	Cer(m19:0_23:2)	Cer	+H
16	CerP(t17:1_22:1)	CerP	+H
17	CerP(t17:1_24:4)	CerP	+H
18	CerP(d18:0_24:5)	CerP	+H
19	DG(18:0_18:0)	DG	+NH4
20	DG(18:2_21:0)	DG	+NH4
21	FA(14:0)	FA	-H
22	FA(16:0)	FA	-H
23	FA(18:0)	FA	-H
24	FA(20:0)	FA	-H
25	FA(21:0)	FA	-H
26	FA(24:0)	FA	-H
27	FA(27:0)	FA	-H
28	FA(30:0)	FA	-H
29	FA(33:0)	FA	-H
30	FA(36:0)	FA	-H
31	Hex1Cer(m19:0_21:2)	Hex1Cer	+H
32	Hex1Cer(m19:0_23:2)	Hex1Cer	+H
33	Hex1Cer(d18:1_24:1)	Hex1Cer	+H
34	PC(16:0_16:0)	PC	+H
35	PC(16:0_18:3)	PC	+H
36	PC(16:0_18:1)	PC	+H
37	PC(18:0e_16:1)	PC	+H
38	PC(18:2_18:2)	PC	+H
39	PC(18:1_18:2)	PC	+H
40	PC(18:0_18:2)	PC	+H
41	PC(18:0_18:1)	PC	+H
42	PC(16:0_22:6)	PC	+H
43	PC(18:0_20:3)	PC	+H
44	PE(16:0p_18:1)	PE	-H
45	PE(16:0p_20:4)	PE	-H
46	PE(18:1_18:2)	PE	+H
47	PE(18:0_18:2)	PE	+H
48	PE(16:0_22:6)	PE	+H
49	PE(18:1_20:4)	PE	+H
50	PE(18:0p_20:4)	PE	-H
51	PE(18:0_20:4)	PE	-H
52	PS(16:0_18:1)	PS	-H
53	PS(16:0_20:4)	PS	+H
54	PS(18:0_18:2)	PS	+H
55	PS(18:0_18:1)	PS	+Na
56	SM(d18:2_16:0)	SM	+H
57	SM(d20:1_22:2)	SM	+H
58	SM(d20:1_22:1)	SM	+H
59	SM(d18:0_24:1)	SM	+H
60	TG(10:0_12:0_14:0)	TG	+NH4
61	TG(12:0_12:0_14:0)	TG	+NH4
62	TG(12:0_12:0_16:0)	TG	+NH4
63	TG(12:0_12:0_18:1)	TG	+NH4
64	TG(12:0_14:0_16:0)	TG	+NH4
65	TG(12:0_14:0_18:1)	TG	+NH4
66	TG(12:0_16:0_16:0)	TG	+NH4
67	TG(12:0_16:0_18:1)	TG	+NH4
68	TG(14:0_16:0_16:0)	TG	+NH4
69	TG(14:0_16:1_18:1)	TG	+NH4
70	TG(14:0_16:0_18:1)	TG	+NH4
71	TG(16:0_16:0_16:0)	TG	+NH4
72	TG(16:0_16:0_18:1)	TG	+NH4
73	TG(10:0_20:1_20:5)	TG	+NH4
74	TG(16:0_16:1_18:1)	TG	+NH4
75	TG(16:0_18:1_18:2)	TG	+NH4
76	TG(16:0_18:1_18:1)	TG	+NH4
77	TG(16:0_18:0_18:1)	TG	+NH4
78	TG(16:0_18:2_18:2)	TG	+NH4
79	TG(18:1_18:1_18:2)	TG	+NH4
80	TG(18:1_18:1_18:1)	TG	+NH4
81	TG(18:1_18:2_18:3)	TG	+NH4
