# Supplementary material for: Alterations in Glycerolipid and Fatty Acid Metabolic Pathways in Alzheimer's Disease Identified by Urinary Metabolic Profiling: A Pilot Study
Source: Front Neurol. 2021 Oct 27;12:719159. doi: 10.3389/fneur.2021.719159 (PMC8578168; doi:10.3389/fneur.2021.719159)
Supplement: Supplementary file 6 [file Table_2.XLSX]

## Sheet: Relative area CE-TOF
Relative area (CE-TOFMS)
HMT ID	HMT DB †				m/z	MT/RT	Relative Area (corrected by relative area of creatinine)
	Compound name	Pathway Label	KEGG ID	HMDB ID			Control																		Disease
							HC01	HC02	HC03	HC04	HC05	HC06	HC07	HC08	HC09	HC10	HC11	HC12	HC13	HC14	HC15	HC16	HC17	HC18	AD01	AD02	AD03	AD04	AD05	AD06	AD07	AD08	AD09	AD10	AD11	AD12	AD13	AD14	AD15	AD16	AD17	AD18
C_0018	1-Aminocyclopropane-1-carboxylic acid Homoserinelactone	1-Aminocyclopropane-1-carboxylic acid Homoserinelactone	C01234		102.055	7.70354	N.D.	N.D.	N.D.	N.D.	N.D.	N.D.	N.D.	N.D.	N.D.	N.D.	N.D.	N.D.	N.D.	N.D.	N.D.	N.D.	N.D.	N.D.	N.D.	N.D.	N.D.	N.D.	N.D.	N.D.	N.D.	N.D.	0.000108481	N.D.	N.D.	N.D.	N.D.	N.D.	N.D.	N.D.	N.D.	N.D.
C_0078	1-Methyl-4-imidazoleacetic acid	MIA	C05828	HMDB02820	141.066	8.82714	0.001553	0.0153246	0.00125372	0.00354498	0.00553566	0.00143267	0.000980022	0.000930012	0.0025793	0.00124207	0.000470231	0.00518135	0.00200184	0.000745497	0.000439039	0.000922932	0.00288671	N.D.	0.00135594	0.00276676	0.000689895	0.000683722	0.00237606	0.000922378	0.00140185	0.010748	0.000284764	0.00196382	0.00239613	0.00905999	0.00169971	0.00336903	0.00363724	0.000782736	0.0020939	0.000641019
C_0177	1-Methyladenosine	1-Methyladenosine	C02494	HMDB03331	282.119	10.9483	0.00535559	0.0043866	0.00769783	0.00762341	0.00529868	0.00521735	0.00398768	0.00660954	0.00564006	0.00558572	0.00477376	0.00436468	0.00703711	0.00543288	0.00444126	0.00453562	0.00531618	0.00626099	0.00435328	0.00634572	0.00525652	0.00488304	0.00479589	0.00636178	0.00599307	0.00641608	0.00873764	0.00543574	0.00598221	0.00737475	0.00403044	0.00649861	0.00428838	0.00444959	0.00712859	0.00595808
C_0049	1-Methylhistamine	1-Methylhistamine	C05127	HMDB00898	126.102	5.28001	0.00021065	N.D.	0.000158435	0.000198625	0.000234084	N.D.	0.000131313	0.000267446	0.000173939	N.D.	0.000174416	N.D.	0.000284576	0.000188046	0.000168209	N.D.	0.000149365	N.D.	0.000328633	N.D.	0.000117735	0.00022581	N.D.	0.000197797	0.000138572	0.000261112	0.000252219	0.000186905	0.000214547	0.000836262	N.D.	0.000182806	0.000170515	0.000169	0.000208891	0.00018635
C_0112	1-Methylhistidine 3-Methylhistidine	1-Methylhistidine 3-Methylhistidine	C01152	HMDB00001 HMDB00479	170.092	8.12952	0.0357523	0.0732023	0.0707542	0.0786346	0.0551947	0.0218766	0.0837557	0.187582	0.0551321	0.538588	0.0465428	0.077608	0.0263392	0.0752727	0.119739	0.144262	0.0615719	0.0534277	0.216257	0.0531621	0.0585164	0.0443076	0.0352324	0.0664264	0.0283509	0.112216	0.0969233	0.0299747	0.0354458	0.0581676	0.0817208	0.0866434	0.0352745	0.235142	0.101602	0.0486617
C_0073	1-Methylnicotinamide	1-Methylnicotinamide	C02918	HMDB00699	137.071	7.97082	0.00427909	0.00765583	0.00893395	0.00741722	0.00778113	0.00504949	0.00990546	0.0148694	0.0121421	0.0114271	0.00794705	0.0327345	0.00520945	0.00621103	0.00709869	0.00863227	0.00826538	0.0109916	0.00408632	0.0117862	0.00723297	0.0051951	0.0105943	0.0119738	0.00896614	0.00615497	0.00424705	0.00630884	0.00698273	0.00844771	0.00383961	0.0178931	0.00567883	0.00958852	0.00964344	0.00673294
A_0049	2,5-Dihydroxybenzoic acid	Gensigen	C00628	HMDB00152	153.02	9.92838	0.000264324	0.000202416	0.000524028	N.D.	0.000178538	0.000253045	N.D.	N.D.	0.000182033	N.D.	0.000218769	N.D.	0.000216361	0.000165867	0.000216215	0.000350659	N.D.	N.D.	0.000192678	N.D.	0.000167591	0.000139181	N.D.	N.D.	N.D.	9.31401e-05	0.000388478	0.000244412	0.000225596	0.000256064	N.D.	0.000181552	9.63719e-05	N.D.	0.000320954	0.00153118
C_0138	2,6-Diaminopimelic acid	2,6-Diaminopimelic acid	C00666	HMDB01370	191.102	9.67655	0.000219366	N.D.	N.D.	N.D.	0.000514407	N.D.	0.000210488	N.D.	N.D.	N.D.	N.D.	0.000996323	N.D.	0.00016995	0.000774565	N.D.	N.D.	N.D.	N.D.	N.D.	0.0034255	N.D.	N.D.	N.D.	N.D.	N.D.	0.000141026	0.00015122	0.000263213	N.D.	0.000605584	N.D.	N.D.	0.000313539	0.00125244	0.000221571
C_0130	2-(Creatinine-3-yl)propionic acid	2-(Creatinine-3-yl)propionic acid			186.086	12.3084	0.000295636	0.000220885	N.D.	N.D.	N.D.	N.D.	N.D.	N.D.	N.D.	N.D.	0.00166271	N.D.	N.D.	0.000140838	0.00110563	0.000762422	N.D.	N.D.	N.D.	N.D.	0.000205104	0.000231362	N.D.	0.000333025	N.D.	0.000361384	N.D.	N.D.	N.D.	N.D.	N.D.	N.D.	N.D.	0.00107515	N.D.	N.D.
A_0021	2-Aminoethylphosphonic acid	2-Aminoethylphosphonic acid	C03557	HMDB11747	124.018	8.1395	0.000249663	N.D.	N.D.	N.D.	0.00161971	N.D.	N.D.	N.D.	N.D.	N.D.	N.D.	N.D.	0.000723319	N.D.	N.D.	N.D.	N.D.	N.D.	N.D.	N.D.	N.D.	N.D.	N.D.	N.D.	N.D.	N.D.	N.D.	N.D.	N.D.	0.000209552	N.D.	N.D.	N.D.	N.D.	N.D.	0.000613085
C_0022	2-Aminoisobutyric acid 2-Aminobutyric acid	2-Aminoisobutyric acid 2-Aminobutyric acid	C03665 C02261,C02356	HMDB01906 HMDB00452	104.071	10.5679	0.00430524	0.000861516	0.00256466	0.00227756	0.00480017	N.D.	N.D.	0.00188556	0.00146359	N.D.	0.00166348	0.0019501	0.00210365	0.00100829	0.00123948	N.D.	0.00319306	N.D.	0.00117004	0.00198246	0.00221139	0.000809583	N.D.	0.00211218	N.D.	0.00207072	0.00172323	0.00085204	0.00102145	0.00304086	0.00215771	0.00275882	0.00178707	0.00302643	0.00160996	0.00135824
A_0012	2-Hydroxybutyric acid	2-HBA	C05984	HMDB00008	103.041	10.1196	N.D.	N.D.	0.000233094	0.000388928	0.000547676	N.D.	N.D.	N.D.	N.D.	N.D.	N.D.	N.D.	N.D.	N.D.	N.D.	N.D.	0.000945464	N.D.	N.D.	N.D.	0.000165249	N.D.	N.D.	N.D.	N.D.	N.D.	N.D.	N.D.	N.D.	0.000595649	N.D.	N.D.	N.D.	N.D.	0.000203133	N.D.
A_0010	2-Hydroxyisobutyric acid	2-Hydroxyisobutyric acid		HMDB00729	103.041	10.2333	0.00125376	0.00208378	0.00255044	0.00242025	0.00201458	0.00232014	0.00203327	0.00322218	0.00372583	0.00147143	0.00192953	0.00187102	0.00238061	0.00169573	0.00153522	0.00148813	0.00342466	0.00222978	0.00254353	0.00277927	0.00145107	0.00102079	0.00186071	0.0021371	0.00257567	0.00257271	0.00200533	0.002255	0.0023768	0.00190898	0.0015227	0.00225029	0.00223797	0.00204063	0.00243137	0.00127524
A_0020	2-Hydroxyvaleric acid	2-Hydroxyvaleric acid		HMDB01863	117.056	9.60142	0.000316267	0.000359564	0.000435822	0.00058117	0.000467254	0.000310402	0.000568477	0.00068233	0.000832231	N.D.	0.000423573	0.00079336	0.000447316	0.000263422	0.000503809	0.000372962	0.000742051	0.000457821	0.000699198	0.000638698	0.000334141	0.000209816	0.000370457	0.000635509	0.000514285	0.000402092	0.000691995	0.000415815	0.000768523	0.000455114	N.D.	0.000574005	0.00045418	0.000496672	0.000579193	0.000396341
A_0076	2-Isopropylmalic acid	2-Isopropylmalic acid	C02504	HMDB00402	175.062	14.3183	0.00386474	0.00545382	0.000332289	0.00499717	0.00066268	0.00381142	N.D.	0.000263715	0.000410827	0.000868563	0.000166135	0.000770309	0.000469523	0.000258957	0.000400322	0.000232327	0.000187547	N.D.	0.000280135	N.D.	N.D.	0.000387922	N.D.	N.D.	N.D.	0.00416177	0.000466288	0.000742287	0.00498418	0.000951737	0.00138538	0.000597211	0.000463676	0.000899714	N.D.	0.000785525
C_0043	2-Methylserine	2-Methylserine	C02115		120.066	11.3954	0.00133726	0.00149502	0.000752564	0.00125607	N.D.	0.00121602	0.00101188	0.00113429	0.00118106	N.D.	0.000811378	0.000991596	0.00176142	0.00114087	0.00106815	0.00226781	0.000876377	N.D.	0.000644931	N.D.	0.00145491	0.000704822	0.00141105	0.00125742	0.000750783	0.00103974	0.00110054	0.00137736	0.0012046	0.000668031	0.00122135	0.000989982	0.000829591	0.000665993	0.00124836	0.00184301
A_0040	2-Oxoglutaric acid	2-OG	C00026	HMDB00208	145.014	22.3959	0.00479637	N.D.	0.00845299	0.00717184	0.00835428	N.D.	0.00299086	0.00358511	0.00502345	N.D.	0.00372874	0.00413777	0.00989869	0.00167519	0.00183067	0.00546867	0.00371636	N.D.	0.00241098	0.00768398	0.00354804	0.00119984	N.D.	0.00547652	N.D.	0.00945333	0.012877	0.00155463	0.00386119	0.00805901	N.D.	0.00457908	0.00119202	0.00356599	0.00836971	0.00235419
A_0017	2-Oxoisovaleric acid	2-KIV	C00141	HMDB00019	115.041	10.5389	N.D.	N.D.	N.D.	N.D.	N.D.	N.D.	N.D.	N.D.	N.D.	N.D.	N.D.	N.D.	N.D.	N.D.	N.D.	N.D.	N.D.	N.D.	N.D.	N.D.	N.D.	N.D.	N.D.	N.D.	N.D.	N.D.	N.D.	N.D.	N.D.	N.D.	N.D.	N.D.	N.D.	N.D.	0.000252475	N.D.
A_0051	2-Oxooctanoic acid	2-Oxooctanoic acid			157.087	9.11293	N.D.	N.D.	N.D.	N.D.	N.D.	N.D.	N.D.	N.D.	N.D.	N.D.	N.D.	N.D.	N.D.	N.D.	N.D.	N.D.	N.D.	N.D.	N.D.	N.D.	N.D.	N.D.	N.D.	N.D.	N.D.	N.D.	0.000148182	N.D.	N.D.	0.00027957	N.D.	N.D.	N.D.	N.D.	N.D.	N.D.
A_0083	2-Phosphoglyceric acid	2-PG	C00631	HMDB03391	184.987	20.2057	N.D.	N.D.	0.000152986	N.D.	N.D.	N.D.	N.D.	N.D.	N.D.	N.D.	N.D.	N.D.	N.D.	0.000155598	N.D.	N.D.	N.D.	N.D.	N.D.	N.D.	N.D.	N.D.	N.D.	N.D.	N.D.	N.D.	N.D.	N.D.	N.D.	N.D.	N.D.	N.D.	N.D.	N.D.	N.D.	N.D.
A_0057	3-(4-Hydroxyphenyl)propionic acid	3-(4-Hydroxyphenyl)propionic acid	C01744	HMDB02199	165.057	8.66551	0.00114485	0.000319817	0.000491638	N.D.	0.00391737	0.00072652	0.000214736	N.D.	0.00133547	0.00102583	0.000102044	0.00147274	0.000249355	0.000239536	0.000556246	N.D.	0.000524399	0.00169591	0.000898709	0.0159924	0.000494446	9.56989e-05	0.00031994	0.000447094	N.D.	0.000488796	0.00157251	N.D.	9.31207e-05	0.00270868	N.D.	0.00408356	0.000392963	0.00107333	0.000946723	0.000727931
A_0014	3-Acetylacrylic acid	3-Acetylacrylic acid	C07091		113.025	10.6366	N.D.	0.000116665	N.D.	N.D.	0.00120392	N.D.	N.D.	N.D.	N.D.	N.D.	0.000177593	0.000172887	N.D.	0.00015091	N.D.	N.D.	N.D.	N.D.	0.000199511	N.D.	N.D.	9.74078e-05	0.000389702	0.000257118	N.D.	0.00020559	0.000269475	0.000224142	0.000258022	N.D.	N.D.	N.D.	N.D.	N.D.	N.D.	0.00040043
C_0034	3-Amino-2-piperidone	3-Amino-2-piperidone		HMDB00323	115.087	8.26889	0.00334715	0.00256511	0.00364895	0.00464214	0.00500246	0.00467083	0.00264365	0.00397674	0.00340191	0.00371658	0.00308262	0.00329626	0.0055664	0.00359097	0.00360333	0.0028223	0.00428586	0.00347471	0.00329249	0.00435707	0.00390869	0.00259496	0.00383296	0.0049429	0.00350243	0.00518859	0.00445533	0.00342161	0.00324385	0.00580493	0.00366658	0.0046049	0.00383701	0.00297195	0.0054715	0.00302707
C_0021	3-Aminobutyric acid	3-Aminobutyric acid			104.071	8.53089	0.175054	0.00929336	0.010833	0.00465917	0.082373	0.00553746	0.00684567	0.0101414	0.00680478	0.0570462	0.0214961	0.125343	0.0409936	0.0260503	0.0028484	0.00362485	0.00576046	0.182425	0.0180043	0.183535	0.00574078	0.00261532	0.00446449	0.00349272	0.00287263	0.00440794	0.207506	0.167983	0.00347096	0.0191558	0.0263989	0.00694661	0.0171543	0.0206969	0.0210835	0.0128972
C_0020	3-Aminoisobutyric acid	3-Aminoisobutyric acid	C03284,C05145	HMDB03911	104.07	8.3591	0.000833882	0.000606947	0.00122402	N.D.	N.D.	N.D.	N.D.	N.D.	N.D.	0.00134819	0.000319634	N.D.	N.D.	0.000426054	0.000804905	0.00092658	0.000598984	N.D.	N.D.	N.D.	0.000386767	N.D.	N.D.	0.000674123	N.D.	0.000527607	0.000575494	0.000403352	0.000836735	0.00067879	N.D.	N.D.	0.000593878	N.D.	0.000662924	N.D.
C_0016	3-Aminopropane-1,2-diol	3-Aminopropane-1,2-diol	C06057		92.0705	7.96715	N.D.	N.D.	N.D.	N.D.	N.D.	N.D.	N.D.	N.D.	N.D.	N.D.	N.D.	N.D.	N.D.	N.D.	N.D.	N.D.	N.D.	N.D.	N.D.	N.D.	N.D.	N.D.	N.D.	N.D.	N.D.	N.D.	N.D.	N.D.	N.D.	N.D.	N.D.	N.D.	0.00045011	N.D.	N.D.	N.D.
A_0054	3-Hydroxy-3-methylglutaric acid	3-Hydroxy-3-methylglutaric acid	C03761		161.046	16.1153	0.00195038	0.00104925	0.00206141	0.00222134	0.00227515	0.00199962	0.00127546	0.00122832	0.00160323	0.00181814	0.000851443	0.001264	0.00228353	0.00179842	0.00126772	0.00159469	0.00126726	0.00186474	0.000939249	0.00140834	0.00116039	0.000944077	0.0012112	0.001639	0.00123747	0.00180487	0.00193867	0.00188268	0.00133723	0.00302375	0.00153338	0.00135618	0.00138719	0.0017523	0.00129212	0.00272804
C_0094	3-Hydroxyanthranilic acid	3-OHAA	C00632	HMDB01476	154.049	11.9118	0.000630496	0.000364039	0.000911549	0.000826657	0.00182643	N.D.	N.D.	0.00069079	0.000516052	0.00207173	0.000557054	0.000921865	0.000760504	0.000194341	0.000313663	0.00104453	0.000427519	0.00119777	0.000380615	0.000813753	0.00102765	0.000527506	0.00093375	0.00103843	0.000722922	0.00134459	0.00135548	0.000149173	0.000363684	0.000656294	0.00109412	0.0013144	0.00019183	0.000717138	0.000191219	0.000776779
A_0011	3-Hydroxybutyric acid	3-HBA	C01089,C03197	HMDB00011,HMDB00357,HMDB00442	103.041	9.89397	0.00240279	0.00109231	0.00289054	0.00453602	0.00422861	0.00123373	0.00170294	0.00279013	0.00255013	0.00117119	0.00189767	0.00310044	0.0026103	0.00235562	0.00159043	0.00227495	0.00781472	0.00156054	0.00126676	0.00160877	0.00236631	0.00092471	0.00181981	0.00218811	0.00178144	0.00328148	0.00145922	0.000852686	0.00211268	0.00630807	0.00135029	0.00460023	0.002201	0.00370117	0.00260637	0.00247074
C_0156	3-Hydroxykynurenine	3-OHKY	C03227	HMDB11631	225.089	10.6232	0.00022663	N.D.	0.000415341	N.D.	N.D.	N.D.	N.D.	N.D.	N.D.	N.D.	N.D.	N.D.	N.D.	0.000133757	0.000198549	N.D.	0.000464099	N.D.	N.D.	N.D.	0.000297267	N.D.	N.D.	N.D.	0.000376858	0.000180356	0.000257643	0.00015005	N.D.	N.D.	N.D.	0.00042483	0.000168008	N.D.	0.000190766	N.D.
A_0005	3-Hydroxypropionic acid	b-Lactate	C01013	HMDB00700	89.0248	10.874	N.D.	N.D.	0.000582157	N.D.	N.D.	N.D.	N.D.	N.D.	0.000689722	N.D.	N.D.	N.D.	0.00120173	0.000662574	0.000356432	N.D.	0.0010012	N.D.	N.D.	N.D.	0.000284957	0.00045476	N.D.	N.D.	N.D.	0.000613361	0.000488601	N.D.	N.D.	0.00107077	N.D.	N.D.	0.000507922	0.000816006	0.000705315	0.000483243
A_0108	3-Indoxylsulfuric acid	3-Indoxylsulfuric acid		HMDB00682	212.003	9.915	0.0383596	0.0353595	0.0277417	0.0162128	0.0236788	0.015041	0.0513533	0.0077207	0.0170298	0.0068651	0.0206319	0.0219183	0.0160964	0.0145072	0.0159886	0.00101542	0.0164789	0.0291332	0.0396953	0.0241325	0.0104422	0.0206919	0.0291627	0.0227779	0.012266	0.0303735	0.0918136	0.00506259	0.0037118	0.0504211	0.00570784	0.0205175	0.00850719	0.0221828	0.0381043	0.0966605
C_0149	3-Methoxytyrosine	3-Methoxytyrosine		HMDB01434	212.092	13.0403	0.000329049	N.D.	0.000259107	N.D.	N.D.	N.D.	N.D.	N.D.	N.D.	N.D.	N.D.	N.D.	N.D.	0.000199848	0.000167763	N.D.	0.000392464	N.D.	N.D.	N.D.	0.000218955	N.D.	N.D.	N.D.	0.000387856	N.D.	N.D.	0.000115828	N.D.	N.D.	N.D.	N.D.	N.D.	N.D.	0.000182157	0.000144725
A_0082	3-Phosphoglyceric acid	3-PG	C00197	HMDB00807	184.987	20.6733	N.D.	N.D.	0.000210537	N.D.	0.000524354	N.D.	N.D.	0.000427576	N.D.	N.D.	N.D.	0.000393158	0.000298845	0.000175689	0.000185954	0.000753979	N.D.	N.D.	N.D.	0.000546947	N.D.	N.D.	N.D.	N.D.	N.D.	0.000188552	N.D.	0.000235556	0.000254973	N.D.	N.D.	N.D.	N.D.	0.000342276	N.D.	N.D.
A_0032	3-Ureidopropionic acid	3-Ureidopropionic acid	C02642	HMDB00026	131.046	9.59285	0.000429788	N.D.	0.000332289	0.00073563	0.000709325	N.D.	N.D.	N.D.	N.D.	N.D.	0.000272118	0.000846507	0.000473965	0.000401607	0.000726493	0.000371723	0.00030512	0.000664676	0.000343905	N.D.	0.000275849	0.000177157	0.000805865	N.D.	N.D.	0.000377482	0.000398204	0.000669082	0.000308185	0.000518129	N.D.	0.000366517	0.000209513	0.000686412	0.000383669	0.000442007
C_0096	4-(β-Acetylaminoethyl)imidazole	4-(b-Acetylaminoethyl)imidazole	C05135		154.097	9.21045	0.00153048	0.00166732	0.000424693	N.D.	0.000882873	N.D.	0.000658498	0.00192991	0.000967718	N.D.	N.D.	0.000819042	0.00577124	0.000545648	0.000177579	N.D.	0.000364268	N.D.	0.00061938	0.000872653	0.000290342	0.000294293	N.D.	N.D.	N.D.	0.00263131	0.000450198	0.00195299	0.0013124	0.000619127	N.D.	0.00155256	0.000236548	N.D.	0.000445423	0.000438659
A_0039	4-Acetamidobutanoic acid	4-Acetamidobutanoic acid	C02946	HMDB03681	144.067	8.78903	0.00239483	0.00149125	0.00172131	0.00300586	0.00149586	0.0027655	0.002389	0.0021206	0.00204857	0.00126412	0.0019213	0.00153485	0.00278478	0.00139502	0.00162092	0.00207669	0.00182706	0.00205183	0.00166578	0.00210316	0.00149401	0.00114117	0.0021614	0.00190809	0.00161178	0.00196427	0.0024001	0.00179058	0.00270937	0.0028102	0.00147235	0.00251102	0.00133284	0.0015204	0.00208689	0.00218584
C_0139	4-Aminohippuric acid	4-Aminohippuric acid		HMDB01867	195.076	11.0474	0.00166486	0.00206829	0.00290793	0.0021111	0.00162414	0.00242422	0.00143479	0.00135739	0.00190757	0.00251309	0.0020999	0.00190519	0.00247654	0.00184191	0.00204617	0.00145675	0.00124522	0.00216297	0.00149955	0.00210956	0.00139577	0.00482937	0.00182998	0.00313144	0.00104919	0.00275042	0.00212461	0.00155695	0.00156463	0.00134095	0.0011272	0.00275238	0.00129851	0.001859	0.00185646	0.00220034
C_0082	4-Guanidinobutyric acid	4-GBA	C01035	HMDB03464	146.091	9.03354	0.00298614	0.000976168	0.00171472	0.00515479	0.00505737	N.D.	0.00441058	0.00119611	0.00268982	0.00196802	0.00150136	0.00340381	0.00172095	0.001598	0.00209347	0.00123666	0.00560957	0.00226298	0.00796648	0.000976503	0.000824144	0.0013693	N.D.	0.00122008	0.00159835	0.00178337	0.00133866	0.00161721	0.00189691	0.00115512	0.0019109	0.00093205	0.000754781	0.00220367	0.00292312	0.00154651
A_0028	4-Methyl-2-oxovaleric acid 3-Methyl-2-oxovaleric acid	2-Oxoleucine 2K3MVA	C00233 C00671,C03465	HMDB00695 HMDB00491	129.057	9.93213	0.000495974	N.D.	0.000505519	0.00139903	0.00125459	N.D.	0.000317869	0.000496705	0.00059787	N.D.	0.000314726	0.000667857	0.000492999	0.000239759	0.00025664	0.000538379	0.00094465	N.D.	0.000259182	N.D.	0.000506677	0.000288426	N.D.	0.000338834	N.D.	0.000901111	0.000541524	0.000141688	0.000240839	0.00105476	N.D.	0.000556942	0.000360031	0.000502253	0.001071	0.000324093
A_0016	4-Oxovaleric acid	4-Oxovaleric acid		HMDB00720	115.041	10.0198	0.000324645	0.000362509	0.000640286	N.D.	0.00308661	N.D.	0.000390112	0.000627282	0.000679702	N.D.	0.000493393	0.000647367	0.00066685	0.000728653	N.D.	0.000569976	0.000574439	0.000781793	0.000608553	N.D.	0.000442659	0.000587295	N.D.	N.D.	0.000788394	0.000677348	0.00059559	0.000893421	0.000391329	0.00064166	N.D.	0.000814255	0.000484284	0.000905295	0.000413874	0.00072725
A_0081	4-Pyridoxic acid	4-Pyridoxic acid	C00847	HMDB00017	182.047	9.05747	0.00130738	0.00192737	0.000815829	0.00146793	0.000838001	0.00137432	0.00171191	0.000794985	0.00106826	0.0013642	0.00158222	0.000785676	0.00107039	0.00416609	0.00154354	0.000957807	0.000882406	0.00210963	0.000610375	0.00119366	0.000860076	0.000842302	0.00111257	0.00150315	0.00849154	0.000695143	0.00169208	0.052063	0.00112271	0.000567141	0.00133046	0.0033321	0.000767338	0.000829647	0.00092551	0.0041079
C_0164	5,6,7,8-Tetrahydrobiopterin	5,6,7,8-Tetrahydrobiopterin	C00272	HMDB00027	242.122	10.5754	N.D.	N.D.	N.D.	N.D.	N.D.	N.D.	N.D.	N.D.	N.D.	N.D.	N.D.	N.D.	N.D.	0.000262006	N.D.	N.D.	N.D.	N.D.	N.D.	N.D.	N.D.	N.D.	N.D.	N.D.	0.000505166	N.D.	N.D.	0.000365327	N.D.	N.D.	N.D.	N.D.	N.D.	N.D.	N.D.	N.D.
C_0088	5,6-Dihydroxyindole	5,6-Dihydroxyindole	C05578	HMDB04058	150.057	25.6275	0.00267453	0.00247508	0.00172573	0.00242511	0.0027252	0.00284973	N.D.	0.0020428	0.00223046	N.D.	0.00162353	0.00197255	0.00218338	0.00179352	0.00204305	0.00130354	N.D.	0.00434455	0.00221585	N.D.	0.00117841	N.D.	N.D.	0.00251282	0.00121562	0.0018298	0.0019467	0.00231832	0.00154108	0.00216352	N.D.	0.00259532	0.00147822	N.D.	0.00173819	0.00243664
C_0060	5-Amino-4-oxovaleric acid	5-ALA	C00430	HMDB01149	132.065	8.70074	0.000816449	0.000685326	0.00106833	0.0010669	0.00108372	0.000454786	0.000611186	0.00102274	0.000772637	0.00116972	0.000547834	0.000723309	0.00101319	0.0010437	0.000768765	0.00090834	0.00116749	0.00111637	0.000972682	0.000762603	0.00117735	0.000635229	0.000798273	0.0014976	0.000722189	0.000638647	0.00130829	0.0005262	0.000960754	0.000763884	0.00112211	0.000765981	0.000679972	0.000483651	0.000919847	0.000762691
C_0039	5-Aminovaleric acid	5-Aminovaleric acid	C00431	HMDB03355	118.086	8.70371	N.D.	N.D.	N.D.	N.D.	N.D.	N.D.	N.D.	N.D.	N.D.	N.D.	N.D.	N.D.	N.D.	N.D.	0.00310763	N.D.	N.D.	N.D.	N.D.	N.D.	N.D.	N.D.	N.D.	N.D.	N.D.	N.D.	N.D.	N.D.	N.D.	N.D.	N.D.	N.D.	N.D.	N.D.	0.00218044	N.D.
A_0088	5-Hydroxyindoleacetic acid	5-Hydroxy-IAA	C05635	HMDB00763	190.052	8.53205	0.000960112	0.00102827	0.000587652	0.00303586	0.00079216	0.0029938	0.00114044	0.000519748	0.000626261	0.000683889	0.00044434	0.000922065	0.000671291	0.000400938	0.000499421	0.000777521	0.000470698	0.000848717	0.000440017	0.000656514	0.000489241	0.00050052	0.000606203	0.000541302	0.000450662	0.00175679	0.00109878	0.00112681	0.00342219	0.000674668	0.000363129	0.00055353	0.000497416	0.000486131	0.000587033	0.000812789
C_0106	5-Hydroxylysine	5-Hydroxylysine	C16741	HMDB00450	163.107	7.74899	0.000931943	0.000870584	0.000493458	0.00108014	0.00846171	N.D.	0.000217246	0.000663911	0.000541999	0.000892364	0.000691516	0.000482206	0.00120454	0.000653834	0.000546568	0.000708919	0.00162777	0.000620982	0.000596473	0.000506852	0.000266901	0.000677059	N.D.	0.000646876	0.000476571	0.000945521	0.000725199	0.000455416	0.000336996	0.000533056	N.D.	0.000742808	0.000344792	0.00429282	0.000645252	0.000854265
C_0151	5-Hydroxytryptophan	Pretonine	C00643	HMDB00472	221.091	12.6026	N.D.	N.D.	N.D.	N.D.	N.D.	N.D.	N.D.	N.D.	N.D.	N.D.	N.D.	N.D.	N.D.	0.000225026	N.D.	N.D.	N.D.	N.D.	N.D.	N.D.	N.D.	N.D.	N.D.	N.D.	N.D.	N.D.	0.000157841	0.000143323	0.000140241	N.D.	N.D.	N.D.	N.D.	N.D.	N.D.	N.D.
A_0103	5-Methoxyindoleacetic acid	5-MIAA	C05660	HMDB04096	204.068	8.5067	0.000251757	0.000217137	N.D.	0.000375594	0.000294346	0.000715274	N.D.	N.D.	0.000129706	0.000432495	0.000167926	0.00015944	N.D.	8.46077e-05	0.000263339	0.000330214	N.D.	N.D.	0.000261915	N.D.	0.000420279	6.36094e-05	0.000222515	0.000292511	0.00022162	0.000442604	0.000620478	0.00116401	0.000567593	0.000352588	N.D.	0.00075624	0.000146073	0.000205862	0.000354618	0.000268203
C_0048	5-Methylcytosine	5-Methylcytosine	C02376	HMDB02894	126.066	8.2273	0.000576018	0.00043011	0.000600181	0.000338608	0.000515852	N.D.	0.000445113	0.000608809	0.000595815	N.D.	0.000348831	0.000369928	0.000486968	0.000402057	0.000492581	N.D.	0.000403895	N.D.	0.000400879	0.000341001	0.000435246	0.000360185	0.000627363	0.000516693	0.000401053	0.000483864	0.000609123	0.000563347	0.000765044	0.000675856	N.D.	0.000569014	0.00033309	0.000339112	0.000617611	0.000535997
A_0027	5-Oxo-2-tetrahydrofurancarboxylic acid	5-Oxo-2-tetrahydrofurancarboxylic acid			129.02	10.6257	0.000344752	0.000133963	0.000521425	0.000622286	0.000492185	N.D.	0.00027552	N.D.	0.00158764	N.D.	0.000420709	0.000290066	0.000260141	0.000354057	0.000281588	0.000628212	0.000772156	0.000649466	0.000247794	0.00057278	0.000412472	0.000454	N.D.	0.000389841	0.000303269	0.00122483	0.000447122	0.000218632	0.000180144	0.000776694	N.D.	0.000413612	0.000418016	0.000563019	0.000580346	0.000270248
A_0024	5-Oxoproline	Oxoproline	C01879	HMDB00267	128.036	9.84002	0.00699474	0.00628851	0.0096789	0.0120901	0.00826501	0.00765995	0.00712017	0.0102317	0.00970676	0.00641593	0.00451752	0.00481907	0.0061774	0.00867887	0.0084823	0.00539928	0.0059238	0.0121634	0.00434687	0.00801891	0.00885162	0.00389574	0.010564	0.00749339	0.00624724	0.005429	0.00711247	0.00777827	0.00611327	0.00816254	0.00351381	0.00716927	0.00814898	0.00485325	0.00533632	0.00768452
A_0033	6-Hydroxyhexanoic acid	6-Hydroxyhexanoic acid	C06103		131.072	8.91837	0.000317105	N.D.	0.000174676	0.000190019	0.00069887	N.D.	N.D.	0.000165142	N.D.	N.D.	N.D.	N.D.	N.D.	N.D.	N.D.	N.D.	0.000127337	N.D.	N.D.	0.000387495	0.000319308	N.D.	N.D.	0.000135325	0.000134138	7.49664e-05	0.000116715	N.D.	0.000180699	0.000342085	N.D.	N.D.	9.35434e-05	0.000251746	N.D.	0.000183005
C_0161	7,8-Dihydrobiopterin	7,8-Dihydrobiopterin	C02953	HMDB00038	240.109	12.0958	0.000561491	0.000315457	N.D.	N.D.	N.D.	N.D.	0.000372698	0.000508013	0.000516052	N.D.	0.000192856	N.D.	N.D.	N.D.	N.D.	0.000462074	0.000309399	N.D.	0.000361232	N.D.	0.000242395	0.000324648	N.D.	0.000511647	0.000343865	0.000446178	0.000408975	N.D.	0.000381999	0.000505669	N.D.	N.D.	0.000230279	0.000412493	0.000289548	0.000498214
C_0109	7-Methylguanine	7-Methylguanine	C02242	HMDB00897	166.072	8.96276	0.00333698	0.00296478	0.000748163	0.00407843	0.00332775	0.00385885	0.00384574	0.00441084	0.00451282	0.00371175	0.00231427	0.00408339	0.0025207	0.00102914	0.0012899	0.00283689	0.00222447	0.00477482	0.00476649	0.00387966	0.00361942	0.00369032	0.00461873	0.00500345	0.00514184	0.00465829	0.00453561	0.00133905	0.0051439	0.00554476	0.00299739	0.0041968	0.000685405	0.00330217	0.000923472	0.00340873
A_0053	8-Hydroxyoctanoic acid	8-Hydroxyoctanoic acid			159.104	8.19745	N.D.	N.D.	N.D.	0.00204021	N.D.	N.D.	N.D.	N.D.	N.D.	N.D.	N.D.	N.D.	N.D.	N.D.	N.D.	N.D.	N.D.	N.D.	N.D.	N.D.	N.D.	N.D.	N.D.	N.D.	N.D.	N.D.	N.D.	N.D.	N.D.	N.D.	N.D.	N.D.	N.D.	N.D.	N.D.	N.D.
C_0007	Acetohydroxamic acid	Acetohydroxamic acid	C06808		76.0396	25.9007	0.00167212	N.D.	N.D.	N.D.	N.D.	N.D.	N.D.	N.D.	N.D.	N.D.	N.D.	N.D.	N.D.	N.D.	N.D.	N.D.	0.002005	N.D.	N.D.	N.D.	N.D.	N.D.	N.D.	0.00239778	N.D.	N.D.	N.D.	N.D.	N.D.	N.D.	N.D.	N.D.	N.D.	N.D.	N.D.	N.D.
C_0173	Adenosine	Adenosine	C00212	HMDB00050	268.103	10.8312	0.000679164	0.000608891	0.000725608	0.000976099	0.000583765	N.D.	N.D.	0.00063972	0.000433407	0.000834481	0.000677685	0.000569665	0.000778903	0.000590103	0.000610371	0.000582456	0.000608129	0.000937288	0.000684578	0.000926903	0.000635556	0.000623753	0.000885812	N.D.	0.00061661	0.000860054	0.00103925	0.000517425	0.00101308	0.000996668	0.00113992	N.D.	0.000504441	0.000637085	0.000817893	0.000925987
A_0041	Adipic acid	Adipic acid	C06104	HMDB00448	145.051	15.4726	0.00163621	0.00114899	0.00163253	N.D.	0.00130043	N.D.	0.000515167	0.000549832	0.000917959	0.00129391	0.000725052	N.D.	0.00116175	0.00156759	0.000655345	0.000615202	0.000654583	N.D.	0.000688722	0.00066364	0.00189191	0.000357352	N.D.	0.000738044	0.000480883	0.000793583	0.00206426	0.000370356	0.000584499	0.00231558	0.00376708	0.000670924	0.000462868	0.000359638	0.000754888	0.00131103
C_0142	ADMA	ADMA	C03626	HMDB01539	203.149	8.32918	0.00854439	0.00469688	0.00905278	0.0150331	0.00693438	0.00659342	0.00540991	0.0120673	0.0085067	0.0096303	0.00637116	0.00753447	0.0117265	0.00730508	0.00805084	0.00845717	0.00793235	0.0102706	0.00850216	0.00849868	0.00725268	0.00658106	0.00737829	0.0104015	0.00996254	0.00825598	0.00900884	0.00904748	0.00756724	0.0104176	0.00631029	0.0102139	0.00669942	0.00855339	0.0117749	0.00768134
C_0014	Ala	Ala	C00041,C00133,C01401	HMDB00161,HMDB01310	90.0552	9.87243	0.0872133	0.0179804	0.0493832	0.0943222	0.0826721	0.0272227	0.0237841	0.0346389	0.0344535	0.0267372	0.0342431	0.0535473	0.0608759	0.0315469	0.0268407	0.0258664	0.115669	0.0179108	0.0183788	0.0192356	0.0335278	0.0145584	0.0158154	0.0308462	0.0286969	0.0655175	0.0397807	0.0200898	0.0230999	0.0949876	0.0324853	0.0473659	0.0237819	0.0418352	0.0481311	0.0515902
A_0075	Allantoic acid	Allantoic acid	C00499	HMDB01209	175.048	9.03754	0.000211543	0.000146844	0.00032477	0.000547834	0.00189556	N.D.	0.000359222	N.D.	0.000295595	0.000283564	0.000254574	N.D.	0.00225752	0.000520817	0.000409562	0.00127811	0.000426761	0.000711827	0.000423618	0.000366116	0.000132199	0.000154371	N.D.	0.000336232	N.D.	0.000133652	0.000640217	0.000492365	0.000265782	0.000464616	0.000620982	0.000776033	0.000122435	0.000947459	0.000228726	0.000384072
C_0099	Allantoin	Allantoin	C01551	HMDB00462	159.052	25.7195	0.00184427	0.00175412	0.00226759	0.0112554	0.00787505	0.0044815	0.0026533	0.00242986	0.00685571	0.00296892	0.00206379	0.00355391	0.0157154	0.00491949	0.00287116	0.00271408	0.00229306	0.00234671	0.00195506	0.00287371	0.00179479	0.00109721	N.D.	0.00410226	0.00244078	0.00260977	0.00356579	0.00201705	0.00253637	0.00264083	0.00355208	0.00258631	0.00302539	0.00173114	0.00187594	0.00232329
C_0120	Alliin	Alliin	C08265		178.053	15.7987	0.00124065	N.D.	N.D.	N.D.	0.00290293	N.D.	0.000404561	0.000994522	N.D.	N.D.	0.0015221	0.00168181	N.D.	0.00261219	0.000236921	N.D.	N.D.	N.D.	0.000796472	N.D.	N.D.	N.D.	N.D.	0.00172467	0.00871759	N.D.	0.000872191	0.000258859	0.000315018	N.D.	N.D.	N.D.	0.000412079	0.00263395	N.D.	N.D.
C_0041	allo-Threonine	allo-Threonine	C05519	HMDB04041	120.065	11.8525	0.0012363	0.000928234	0.00118386	N.D.	0.00117476	N.D.	0.000697119	0.00105769	0.00140881	0.00135543	0.00118095	0.00109206	0.00184361	0.00157479	0.00124796	0.000971571	0.00114005	N.D.	0.000895149	0.001116	0.000881147	0.000715187	N.D.	0.00136237	0.00146491	0.0010256	0.000947043	0.00176814	0.00121559	0.00104362	N.D.	0.00129766	0.000936163	0.000987315	0.00103993	0.00163937
C_0065	Alloisoleucine	Alloisoleucine		HMDB00557	132.103	11.5189	N.D.	N.D.	0.000369681	N.D.	0.00149409	N.D.	N.D.	N.D.	0.000658279	N.D.	N.D.	N.D.	N.D.	0.000720319	0.000569769	N.D.	N.D.	N.D.	N.D.	N.D.	0.000461883	N.D.	N.D.	N.D.	N.D.	N.D.	0.000402466	0.00032584	N.D.	N.D.	N.D.	N.D.	N.D.	N.D.	0.000459017	0.000858747
C_0127	Aminophylline Theophylline	Aminophylline Theophylline	C06822 C07130	HMDB01889 HMDB01889	181.072	24.1526	0.00128642	N.D.	N.D.	N.D.	N.D.	N.D.	N.D.	N.D.	0.00102538	N.D.	N.D.	N.D.	N.D.	N.D.	N.D.	N.D.	N.D.	N.D.	N.D.	N.D.	N.D.	N.D.	N.D.	N.D.	N.D.	N.D.	N.D.	N.D.	N.D.	N.D.	N.D.	N.D.	N.D.	N.D.	N.D.	N.D.
C_0045	Anserine_divalent	Anserine	C01262	HMDB00194	121.068	7.46591	0.000383528	0.0246063	0.000475304	N.D.	0.00527267	N.D.	0.000952987	0.00104694	0.000779364	0.115084	0.000378797	0.000892318	0.000865993	0.0254858	0.000402899	0.000577593	0.00034293	0.00095822	0.0308474	0.000627752	0.000499175	0.00110943	N.D.	N.D.	0.000652536	0.0203842	0.000226726	0.000649633	0.000363684	0.000573157	N.D.	0.00119339	0.000571728	0.04901	0.00101908	0.00237068
C_0117	Arg	Arg	C00062,C00792	HMDB00517,HMDB03416	175.118	7.70659	0.00773448	0.0024971	0.00274125	0.00626898	0.00409936	0.00164152	0.00222267	0.00298491	0.0033971	0.00303404	0.00250636	0.00358582	0.00580927	0.00466496	0.0030822	0.00304969	0.00636554	0.00194435	0.00176475	0.00272181	0.00159502	0.00203451	0.00177996	0.001761	0.00318276	0.00360913	0.00248151	0.00315954	0.00494401	0.00514668	0.00190835	0.00493832	0.00160067	0.00298641	0.00344739	0.0051544
C_0181	Argininosuccinic acid	ArgSuccinate	C03406	HMDB00052	291.129	10.3045	0.00114623	0.00115301	0.00103203	0.00190301	0.00162269	0.00124725	0.00116444	0.000865503	0.000812038	0.00140608	0.00109951	0.00168418	0.00220914	0.00150988	0.00121003	0.00114667	0.000701101	0.0012722	0.00109074	0.00136555	0.00113793	0.00128415	0.000912907	0.00177815	0.000780111	0.00253844	0.00137826	0.00144288	0.00139613	0.00106905	N.D.	0.00127578	0.00127761	0.00102734	0.00102271	0.00148184
A_0133	Ascorbate 2-glucoside	Ascorbate 2-glucoside	C18339		337.078	7.49311	N.D.	0.000199104	0.000116547	N.D.	N.D.	N.D.	N.D.	N.D.	N.D.	N.D.	0.000203373	N.D.	0.000242376	0.000433977	N.D.	N.D.	N.D.	N.D.	N.D.	N.D.	9.03014e-05	0.000137852	N.D.	0.000310208	N.D.	0.000136303	0.00019052	0.000102133	N.D.	N.D.	N.D.	N.D.	0.000183652	N.D.	0.000120358	0.000320344
A_0117	Ascorbate 2-phosphate	Ascorbate 2-phosphate			254.992	13.9636	N.D.	N.D.	0.000152118	N.D.	N.D.	N.D.	N.D.	N.D.	N.D.	N.D.	N.D.	N.D.	N.D.	0.000150463	0.000134442	N.D.	N.D.	N.D.	N.D.	N.D.	0.000118147	N.D.	N.D.	N.D.	N.D.	N.D.	0.000175359	0.000177503	N.D.	N.D.	N.D.	N.D.	7.25315e-05	N.D.	0.00010491	0.000196978
A_0116	Ascorbate 2-sulfate	Ascorbate 2-sulfate	C02812		254.984	14.935	0.00388653	0.00410426	0.00333359	0.00878867	0.00502077	0.00773643	0.00521644	0.00570699	0.00431201	0.00623006	0.00445916	0.00498235	0.00640392	0.00473401	0.00321112	0.00444085	0.00501373	0.015502	0.00486159	0.00819618	0.00450206	0.00326914	0.00773871	0.00565817	0.00621702	0.00367373	0.0034697	0.00498151	0.00387089	0.00424706	0.00618083	0.00550799	0.00243799	0.00577343	0.00272027	0.00497658
A_0073	Ascorbic acid	Ascorbic acid	C00072	HMDB00044	175.025	8.79627	0.000409681	0.00223467	N.D.	N.D.	N.D.	N.D.	N.D.	0.0032209	0.000256628	0.00396394	0.00059687	0.00178778	0.0109126	0.0721326	N.D.	0.00525555	0.0245491	0.126301	N.D.	0.00515234	0.000145211	N.D.	0.00925902	0.00020455	0.0707047	N.D.	N.D.	0.0868488	N.D.	N.D.	N.D.	0.00299152	N.D.	0.000851349	5.07255e-05	0.000824375
C_0066	Asn	Asn	C00152,C01905,C16438	HMDB00168	133.061	11.5026	0.014521	0.00397463	0.0130659	0.0361648	0.02909	0.00484845	0.00526315	0.00891441	0.00805984	0.0107663	0.00989175	0.013958	0.0143257	0.006368	0.00888519	0.00544275	0.0407561	0.00785182	0.00698234	0.00835763	0.0092659	0.00357001	0.00572547	0.00575023	0.0108167	0.0132413	0.0113341	0.00602951	0.00543642	0.0178833	0.006351	0.0209801	0.00868166	0.0113008	0.008536	0.00955765
C_0069	Asp	Asp	C00049,C00402,C16433	HMDB00191,HMDB06483	134.045	12.7386	N.D.	N.D.	N.D.	N.D.	N.D.	0.00248668	N.D.	N.D.	0.000724587	N.D.	N.D.	N.D.	N.D.	0.00034226	N.D.	N.D.	N.D.	N.D.	N.D.	N.D.	0.000357999	0.000248391	N.D.	N.D.	N.D.	0.000378881	0.000551628	0.000163213	N.D.	0.000511538	N.D.	N.D.	N.D.	N.D.	0.000407361	0.000205561
A_0085	Azelaic acid	Azelaic acid	C08261	HMDB00784	187.099	12.5564	0.00123198	0.00100362	0.000533861	0.00190019	0.00213682	N.D.	N.D.	0.000711133	0.000320089	0.0012677	0.000908015	0.000807447	0.00119792	0.00202277	0.000909675	0.00103277	0.00103375	N.D.	0.000700565	N.D.	0.000483516	0.00064198	N.D.	0.000924898	0.00118392	0.00169886	0.000371314	0.0003554	0.00068538	0.00224406	0.0013686	0.000677067	0.000370335	0.00107705	N.D.	0.00129774
C_0019	Azetidine 2-carboxylic acid	Azetidine 2-carboxylic acid	C08267		102.056	9.69306	N.D.	0.000268819	0.000207395	0.000391575	N.D.	N.D.	N.D.	N.D.	0.000179705	N.D.	0.000152902	N.D.	0.000288255	0.000216371	0.000207919	N.D.	N.D.	N.D.	0.000373566	N.D.	0.000139577	0.000133265	N.D.	N.D.	0.000171566	N.D.	0.00045074	0.000282258	0.000341706	N.D.	N.D.	N.D.	0.000455544	0.000345783	0.000161313	0.000226694
C_0037	Betaine	Betaine	C00719	HMDB00043	118.086	12.4295	0.0492862	0.0167736	0.0520144	0.0549415	0.0737928	0.0205688	0.0201421	0.0351564	0.0266118	N.D.	0.0452605	0.0899386	0.0473058	0.0345049	0.0169164	0.0389468	0.126842	0.0742876	0.0132995	0.041351	0.0108034	0.0132258	0.0269349	0.0340018	0.0267804	0.0373733	0.0268985	0.0189362	0.0293883	0.0340745	0.0231521	0.0649938	0.0169972	0.032697	0.045996	0.110643
C_0044	Betaine aldehyde_+H2O	BTL	C00576	HMDB01252	120.101	8.09427	N.D.	N.D.	0.000446697	N.D.	N.D.	N.D.	N.D.	0.000396465	N.D.	N.D.	0.000315024	0.000440841	N.D.	0.000286003	0.00020078	0.000492474	N.D.	N.D.	N.D.	0.000682002	N.D.	N.D.	N.D.	N.D.	0.00026908	N.D.	N.D.	0.000107638	N.D.	N.D.	N.D.	N.D.	N.D.	N.D.	N.D.	N.D.
C_0100	Betonicine	Betonicine	C08269		160.097	14.617	N.D.	N.D.	N.D.	N.D.	N.D.	N.D.	N.D.	N.D.	N.D.	N.D.	N.D.	N.D.	N.D.	N.D.	N.D.	N.D.	N.D.	N.D.	N.D.	N.D.	N.D.	N.D.	N.D.	N.D.	N.D.	N.D.	N.D.	N.D.	N.D.	N.D.	N.D.	N.D.	N.D.	N.D.	N.D.	0.000685205
A_0114	Biotin	Biotin	C00120	HMDB00030	243.079	8.00474	0.00171622	0.000948043	0.00178551	0.00126568	0.000669918	0.00100993	0.00148472	0.00037701	0.00020597	0.00227209	0.000434315	0.000631359	0.00109132	0.00096551	0.000812194	0.000452883	0.000141169	0.00391809	0.00154234	0.000383932	0.00173889	0.000404062	N.D.	0.00115651	N.D.	0.000915498	0.00145179	0.000870397	0.000365832	0.000515129	N.D.	N.D.	0.000430946	0.000551238	0.000652745	0.00170737
C_0158	Butyrylcarnitine	Butyrylcarnitine	C02862	HMDB02013	232.154	10.4378	0.00269414	0.00440668	0.0027638	0.00794877	0.00291883	0.00327329	0.00410258	0.0022874	0.0018451	0.00490318	0.00716487	0.00493789	0.0026311	0.00236907	0.00412135	0.00364917	0.00278764	0.00507717	0.00315505	0.00580787	0.0011358	0.00443401	0.00219473	0.00511143	0.00136299	0.00580099	0.00411307	0.00180733	0.00247514	0.00271223	0.00372002	0.00452508	0.00613563	0.00748047	0.00213649	0.00652674
C_0140	Caffeine	Caffeine	C07481	HMDB01847	195.087	24.9527	0.00495172	0.0021065	0.000874141	0.00307585	N.D.	0.00546914	0.00143865	0.00334643	0.00281474	0.00806745	N.D.	0.00169599	0.00139467	0.00142057	0.000423423	N.D.	0.00188993	0.00313282	N.D.	N.D.	0.00116616	N.D.	0.0094959	N.D.	0.00078231	N.D.	0.00126761	N.D.	N.D.	N.D.	N.D.	N.D.	0.000725108	0.00156992	N.D.	0.00121096
A_0132	cAMP	cAMP	C00575	HMDB00058	328.052	7.80009	0.00017468	0.000208304	0.000264906	0.000421154	0.000247701	N.D.	0.00017139	0.000275236	0.000355716	0.000290713	0.000146443	0.000227955	N.D.	0.000283514	0.000191036	0.00026826	0.000200972	N.D.	0.000209987	0.000271692	0.000284697	0.000175068	0.000323549	0.000325822	0.000256612	0.000263897	0.000299512	0.00028003	0.000269939	0.000306076	N.D.	0.000470944	0.000215978	0.000372039	0.000322338	0.000247756
C_0147	Carboxymethyllysine	Carboxymethyllysine			205.117	10.0671	0.000734368	0.000734555	0.000736611	0.00165142	0.00112129	0.00116722	0.0009134	0.00115311	0.00190372	0.00105637	0.00107569	0.0013438	0.000834101	0.0011566	0.00113909	0.00126098	0.000482388	0.00168386	0.000642287	0.000719203	0.00123222	0.000423856	0.001113	0.00146531	0.000978071	0.000917929	0.000808187	0.00122497	0.000946625	0.000735519	N.D.	0.0010698	0.000851741	0.00107293	0.000660659	0.00146583
C_0105	Carnitine	Carnitine	C00318,C00487,C15025	HMDB00062	162.112	9.29538	0.00812963	0.0209478	0.00836623	0.0252745	0.00826375	0.00800657	0.0379225	0.0189147	0.0494296	0.0145021	0.0487803	0.0294347	0.0119877	0.0106085	0.0120691	0.01765	0.0642575	0.0731829	0.0111885	0.0243366	0.0023824	0.00807658	0.00342236	0.0304264	0.0212111	0.0535945	0.0273227	0.0105863	0.0137839	0.00525133	0.0128801	0.0150776	0.0472014	0.0643712	0.00365356	0.0180183
C_0157	Carnosine	Carnosine	C00386	HMDB00033	227.113	7.32283	0.000163435	0.000462498	0.00018154	N.D.	0.00125278	N.D.	0.000332145	0.000642407	0.000363255	0.000499242	N.D.	0.000458569	0.000359399	0.000412679	0.000179364	N.D.	0.00025072	N.D.	0.000946251	N.D.	0.000373982	0.0012227	N.D.	N.D.	0.000304272	0.000398397	0.000154044	0.000277286	0.000147043	0.000315921	N.D.	0.000321841	0.000221921	0.00327993	0.000198016	0.00211005
A_0145	Cholic acid	Cholic acid	C00695	HMDB00619	407.281	7.07856	N.D.	N.D.	N.D.	N.D.	N.D.	N.D.	N.D.	N.D.	N.D.	N.D.	N.D.	N.D.	N.D.	N.D.	0.000184568	N.D.	0.000273387	N.D.	N.D.	N.D.	0.000203504	N.D.	N.D.	N.D.	0.000170721	N.D.	0.000206826	N.D.	N.D.	N.D.	N.D.	N.D.	4.56605e-05	N.D.	0.000105371	N.D.
C_0026	Choline	Choline	C00114	HMDB00097	104.107	7.42958	0.0129448	0.00408605	0.0283075	0.0252405	0.0220949	0.0057951	0.00940531	0.0139677	0.0111821	0.0103177	0.0143781	0.0175722	0.0136854	0.0132671	0.00841759	0.0146964	0.0156269	0.00970314	0.00538587	0.0229571	0.00563689	0.00529505	0.00837457	0.0159065	0.0105975	0.00784883	0.00718744	0.00636032	0.00781476	0.0109819	0.00701002	0.0302955	0.0068996	0.00958963	0.0130931	0.0148561
C_0061	cis-4-Hydroxyproline	cis-Hydroxyproline	C03440	HMDB06055	132.066	11.9147	0.000403866	N.D.	0.000474203	N.D.	0.000550531	N.D.	N.D.	0.00037093	N.D.	N.D.	0.00035882	N.D.	N.D.	0.000256498	0.000213273	0.0006238	0.00106156	N.D.	N.D.	N.D.	N.D.	0.000261347	N.D.	0.000389538	0.000395188	0.000240923	0.000446401	0.000112903	0.000591837	0.000424488	N.D.	N.D.	N.D.	N.D.	0.000350267	0.000736435
A_0067	cis-Aconitic acid	cis-Aconitic acid	C00417	HMDB00072	173.01	29.4967	0.0266427	0.0129962	0.0265643	0.0299119	0.0266295	0.032771	0.0205997	0.0260629	0.0262055	0.0227959	0.0136292	0.022378	0.0358462	0.0265034	0.0142568	0.0229403	0.0203934	0.0301477	0.0201078	0.0249618	0.0176796	0.0168781	0.029627	0.0219363	0.0188462	0.028268	0.0248863	0.0162839	0.0157587	0.0347297	0.0196563	0.0253143	0.0141032	0.0301029	0.0207573	0.0257441
A_0025	Citraconic acid	Citraconic acid	C02226	HMDB00634	129.02	17.7948	N.D.	N.D.	N.D.	N.D.	N.D.	N.D.	N.D.	N.D.	N.D.	N.D.	N.D.	N.D.	N.D.	N.D.	N.D.	N.D.	N.D.	0.00100994	N.D.	N.D.	N.D.	N.D.	0.00360474	N.D.	N.D.	N.D.	0.000108419	N.D.	N.D.	0.000651162	N.D.	N.D.	N.D.	N.D.	N.D.	0.000949105
A_0042	Citramalic acid	Citramalic acid	C02612,C02614	HMDB00426	147.031	18.1357	0.00102253	0.000961292	0.000785174	N.D.	N.D.	0.0023775	0.00110308	0.00232287	0.0040103	N.D.	0.00066669	0.00134212	0.0013705	0.0016234	0.00130492	N.D.	0.00167734	0.00160313	0.000477368	0.00154374	0.00127593	0.0012139	N.D.	0.00173633	0.00242085	0.00151485	0.00601769	0.00208262	0.00129482	0.00288072	0.000730836	0.00206396	0.00126253	N.D.	0.00229233	0.00199943
A_0090	Citric acid	Citric acid	C00158	HMDB00094	191.021	27.2626	0.336102	0.0294872	0.315572	0.228611	0.260103	0.157517	0.0485652	0.160878	0.114902	0.203801	0.0988312	0.188491	0.235557	0.174074	0.0976423	0.164496	0.146711	0.36108	0.149672	0.310145	0.211587	0.189286	0.216869	0.186231	0.121798	0.284701	0.36201	0.049564	0.127938	0.403494	0.103384	0.254071	0.0885654	0.227711	0.198916	0.230913
C_0119	Citrulline	Citrulline	C00327	HMDB00904	176.103	12.1949	0.00329703	0.000682087	0.000832882	0.00221325	0.00116175	N.D.	0.000488563	0.000645095	0.0010888	0.000812775	0.00112794	0.00141707	0.0011935	0.00040363	0.00060591	0.000960628	0.00208806	0.00124196	N.D.	N.D.	0.00090299	0.000304288	N.D.	0.000926415	0.00113131	0.00113261	0.00108753	0.000727437	0.000506541	0.00083235	N.D.	0.00378098	0.000537458	0.000850559	0.000757628	0.000807517
C_0062	Creatine	Creatine	C00300	HMDB00064	132.076	9.68464	0.0162295	0.00864366	0.047021	0.287217	0.572369	0.00656414	0.00724154	0.444917	0.0384416	0.915927	0.0102767	0.0292657	0.0205765	0.00877876	0.220833	1.15442	0.436753	0.43723	0.00337619	0.200876	0.00496671	0.00472868	0.00363079	0.045025	0.00593588	0.404615	0.303429	0.00765695	0.00670277	0.0557625	0.0309662	0.151461	0.00796365	0.773537	0.110717	0.00756927
C_0046	Cys	Cys	C00097,C00736,C00793	HMDB00574,HMDB03417	122.027	12.4588	0.00510644	0.000732612	0.00217627	N.D.	N.D.	N.D.	0.000616979	0.000897758	0.000379592	0.000571595	0.00187862	0.00138398	0.000917511	0.0011743	0.000913773	N.D.	0.00312219	N.D.	N.D.	N.D.	0.000522615	0.000169172	N.D.	N.D.	N.D.	N.D.	N.D.	0.00282463	0.000411303	0.000696396	N.D.	N.D.	0.000985479	0.000995098	0.00131044	0.00072811
C_0155	Cystathionine	Cystathionine	C00542,C02291	HMDB00099	223.074	10.8536	0.0016743	0.00104613	0.00178569	0.00389872	0.00132503	N.D.	0.000934642	0.00295534	0.00192006	0.00193667	0.00149521	0.0028046	0.00436186	0.00100081	0.000960175	0.00141297	0.00188307	0.00179317	0.00179294	0.00254666	0.00672527	0.00182721	0.00789519	0.00211824	0.00159468	0.00386149	0.00109512	0.00130804	0.000825746	0.00130476	0.00178622	0.00436931	0.00156682	0.00340001	0.00133355	0.00236492
C_0162	Cystine	Cystine	C00491,C01420	HMDB00192	241.03	12.0974	0.033027	0.00537443	0.00702998	0.00894568	0.00564258	0.00351337	0.00166362	0.00760541	0.00803389	0.00578107	0.00864625	0.00822823	0.0110543	0.00643684	0.00516094	0.00336341	0.00848485	0.00698431	0.00409249	0.00525142	0.0049486	0.00697826	0.00395593	0.00563115	0.0109186	0.0123658	0.0076154	0.00854263	0.00450078	0.00884775	0.00518309	0.0155024	0.00435316	0.00750715	0.0076592	0.0129651
C_0030	Cytosine	Cytosine	C00380	HMDB00630	112.051	7.84942	0.000634855	0.000317401	0.000246454	0.000660191	0.000547641	N.D.	0.000414216	0.000814433	0.00057179	N.D.	0.000243567	0.000520026	0.000750691	0.000448872	0.000423423	0.000502201	0.000454954	N.D.	0.000281056	0.00121055	0.000310053	0.000137707	N.D.	N.D.	0.000312338	0.00029476	N.D.	0.000504555	0.000260073	0.000331571	N.D.	0.000431266	0.000148783	0.000423611	0.000314017	0.000934312
C_0101	Daminozide Ala-Ala	Daminozide Ala-Ala	C10996 C00993	HMDB03459	161.091	10.1504	0.000527351	0.000448895	0.000379033	N.D.	N.D.	N.D.	N.D.	N.D.	0.000914864	N.D.	0.000312719	N.D.	0.000417051	0.000456346	0.000293139	N.D.	N.D.	N.D.	N.D.	N.D.	0.000303127	N.D.	N.D.	0.000432932	0.000566753	0.000331773	0.000371549	0.0005379	0.000994767	N.D.	N.D.	0.000616647	0.000377809	N.D.	0.000329876	0.00113411
C_0028	Diethanolamine	Diethanolamine	C06772	HMDB04437	106.087	8.31137	0.000356652	0.000204691	0.000305867	0.000709374	0.0005881	0.00128823	N.D.	0.000475758	N.D.	0.00077901	N.D.	N.D.	N.D.	0.000166409	0.000343111	N.D.	0.000318544	0.000641914	0.00110308	0.00210336	0.00016355	0.000136596	N.D.	N.D.	0.00059828	0.00030822	N.D.	N.D.	N.D.	0.000454809	0.000776064	0.000511083	0.000165082	0.000494769	0.000208891	N.D.
C_0166	Diphenylcarbazide	Diphenylcarbazide	C11232		243.125	25.9793	0.0020709	0.000912688	0.00111674	N.D.	0.00127735	N.D.	0.000863192	N.D.	0.000857204	N.D.	N.D.	0.000835588	0.00118614	0.00232855	0.00081249	0.000695543	N.D.	N.D.	N.D.	N.D.	0.00111129	N.D.	N.D.	0.000805315	N.D.	0.000638647	0.000507151	0.000745864	0.000609105	0.00147299	N.D.	0.000944924	0.000614357	N.D.	N.D.	0.00124874
C_0079	Ectoine	Ectoine	C06231		143.081	10.3422	0.00207817	N.D.	0.000989116	0.00125039	0.00193481	N.D.	N.D.	N.D.	0.00147993	N.D.	0.000407994	0.000976231	0.00109046	0.00049726	0.00418336	0.00152606	0.00107223	N.D.	0.00136651	N.D.	0.000980237	0.000618941	N.D.	N.D.	0.000635673	N.D.	0.000422535	0.00032818	0.00111146	N.D.	N.D.	0.0010595	0.000595132	0.00518896	0.000413705	0.000420088
C_0003	Ethanolamine	Ethanolamine	C00189	HMDB00149	62.061	6.85112	0.0241426	0.0102099	0.0229994	0.0278907	0.0177918	0.0161888	0.0151194	0.0283614	0.0228053	0.0223935	0.018737	0.0215752	0.0269341	0.0178309	0.0134242	0.0180951	0.0197421	0.0252672	0.0141444	0.0277823	0.0169272	0.0141538	0.026541	0.0243915	0.0187549	0.0157771	0.0205936	0.0103815	0.01736	0.0200693	0.0200174	0.0243453	0.0152849	0.0249564	0.019745	0.00747257
A_0037	Ethanolamine phosphate	EAP	C00346	HMDB00224	140.013	8.31249	0.000513149	0.000253204	0.00049424	0.0022869	0.00107605	0.000336269	0.000526626	0.000724575	0.000632941	0.00114617	0.000538866	0.000719723	0.000964426	0.000602076	0.000486716	0.0020928	0.000732694	0.00122745	0.00027558	0.00103955	0.000316706	8.79139e-05	0.000538847	0.000340916	0.00024972	0.000404743	9.64044e-05	0.000733628	0.000450361	N.D.	N.D.	0.000708463	0.000353364	0.000820966	0.000401884	N.D.
A_0111	Ethyl glucuronide	Ethyl glucuronide		HMDB10325	221.069	8.05161	N.D.	0.000235907	N.D.	N.D.	0.00021714	N.D.	0.000605844	N.D.	0.000228794	N.D.	0.000186186	0.000518021	N.D.	N.D.	7.76158e-05	N.D.	0.00038974	N.D.	0.00229574	N.D.	N.D.	N.D.	N.D.	N.D.	N.D.	N.D.	N.D.	0.000411485	0.0116742	N.D.	N.D.	N.D.	N.D.	N.D.	N.D.	N.D.
A_0095	Ferulic acid	Ferulic acid	C01494	HMDB00954	193.052	8.62693	0.000767838	N.D.	N.D.	N.D.	0.00101895	0.000811993	0.00136614	0.000946044	0.000716999	0.00100796	0.000823874	0.000828578	0.00103295	0.000761246	N.D.	0.000610865	0.000631801	N.D.	0.000610375	0.000790133	N.D.	0.00146548	N.D.	0.000872329	0.0004724	0.000889752	N.D.	0.000878071	0.000594199	0.000637659	N.D.	0.000917316	0.000514387	0.000797404	0.000641217	N.D.
A_0068	Formiminoglutamic acid	Formiminoglutamic acid		HMDB00854	173.056	8.46498	0.000188504	0.000299208	0.000152697	N.D.	0.000266198	0.000356512	0.000222708	0.00015106	0.000153643	N.D.	0.000219843	0.000228595	0.000395922	0.000285969	0.000243011	0.000265782	0.000326681	N.D.	0.000230485	N.D.	N.D.	0.000155511	N.D.	N.D.	N.D.	0.00030138	0.000181366	0.000370553	0.000152984	0.000269067	N.D.	N.D.	0.00021517	0.00037948	0.00015356	0.000217425
A_0055	Formylanthranilic acid	Formylanthranilate	C05653	HMDB04089	164.035	9.70383	N.D.	N.D.	N.D.	N.D.	N.D.	N.D.	N.D.	N.D.	N.D.	N.D.	N.D.	N.D.	N.D.	N.D.	N.D.	N.D.	N.D.	N.D.	N.D.	N.D.	N.D.	7.06349e-05	N.D.	0.000201947	N.D.	N.D.	0.00029522	N.D.	N.D.	N.D.	N.D.	N.D.	N.D.	N.D.	N.D.	N.D.
A_0120	Fructose 6-phosphate	F6P	C05345,C00085	HMDB00124	259.024	10.3205	N.D.	N.D.	N.D.	N.D.	N.D.	N.D.	N.D.	N.D.	N.D.	N.D.	N.D.	N.D.	N.D.	N.D.	N.D.	N.D.	N.D.	N.D.	N.D.	N.D.	N.D.	N.D.	N.D.	N.D.	N.D.	N.D.	N.D.	N.D.	N.D.	N.D.	N.D.	N.D.	7.59661e-05	N.D.	N.D.	N.D.
A_0015	Fumaric acid	Fumaric acid	C00122	HMDB00134	115.004	26.3747	N.D.	N.D.	0.000357739	N.D.	N.D.	N.D.	N.D.	N.D.	N.D.	N.D.	N.D.	N.D.	N.D.	N.D.	N.D.	N.D.	0.00031529	N.D.	N.D.	N.D.	N.D.	N.D.	N.D.	N.D.	N.D.	0.000687949	N.D.	N.D.	N.D.	N.D.	N.D.	N.D.	N.D.	N.D.	0.000310348	N.D.
C_0024	GABA	GABA	C00334	HMDB00112	104.071	8.3591	0.000793205	0.000606947	0.00114205	N.D.	N.D.	N.D.	N.D.	N.D.	N.D.	0.00137231	0.000334233	N.D.	N.D.	0.000437069	0.000804905	0.000931444	0.000740729	N.D.	N.D.	N.D.	0.000386767	N.D.	N.D.	0.000691279	N.D.	0.000541067	0.000507693	0.000403352	0.000843537	0.00067879	N.D.	N.D.	0.000574654	N.D.	0.000676065	N.D.
C_0124	Galactosamine Glucosamine	Galactosamine Glucosamine	C02262 C00329	HMDB01514	180.086	10.1455	0.000870928	0.000654234	0.00147597	0.00209975	0.00155189	0.000921283	0.00078788	0.00131707	0.00108688	N.D.	0.00139609	0.00310007	0.00143024	0.000960687	0.000906634	0.00107858	0.000723963	0.00181178	0.022577	0.00178251	0.000948805	0.000604133	0.00119011	0.00131797	0.00114744	0.00107406	0.00172865	0.00105094	0.00109367	0.0012989	0.00118063	0.00110069	0.000713406	0.00110406	0.000828768	0.00109697
A_0123	Galacturonate 1-phosphate	Galacturonate 1-phosphate	C04037		273.003	14.4024	N.D.	N.D.	N.D.	N.D.	N.D.	N.D.	N.D.	N.D.	N.D.	N.D.	N.D.	N.D.	N.D.	N.D.	N.D.	N.D.	N.D.	N.D.	N.D.	N.D.	N.D.	N.D.	N.D.	N.D.	N.D.	N.D.	N.D.	0.000114728	N.D.	N.D.	N.D.	N.D.	N.D.	N.D.	0.000125892	N.D.
C_0085	Gln	Gln	C00064,C00303,C00819	HMDB00641,HMDB03423	147.076	11.8396	0.139727	0.02286	0.0932932	0.0823479	0.124651	0.0219332	0.0263399	0.0630218	0.0399532	0.0612644	0.0447257	0.0568318	0.076698	0.0528107	0.0386154	0.0305613	0.0934583	0.0606772	0.0405249	0.0538053	0.0824517	0.0324622	0.0421355	0.0671923	0.0793345	0.095933	0.0781593	0.0288989	0.031775	0.0989831	0.0448438	0.103035	0.0462306	0.0543479	0.0602976	0.0535824
C_0087	Glu	Glu	C00025,C00217,C00302	HMDB00148,HMDB03339	148.06	12.0596	0.00179052	0.000559013	0.00107218	0.00248186	0.0021371	0.0019265	0.000643049	0.00116655	0.00191814	0.00189567	0.00170651	0.00172554	0.00143514	0.00107635	0.00160624	0.00139838	0.00103641	0.00158618	0.00108898	0.00184451	0.00138458	0.00165396	0.00155278	0.00254108	0.00164087	0.00216494	0.00196189	0.000870175	0.00116641	0.00223101	0.00146816	0.00257472	0.000806605	0.00112185	0.0013775	0.00120903
A_0106	Glucaric acid	Glucaric acid	C00767,C00818	HMDB00663	209.032	15.1334	0.00138278	0.00106434	0.00122967	0.00172017	0.000808245	0.00179606	0.000856951	0.00146899	0.00179639	0.00182529	0.000991441	0.00117563	0.00136035	0.00155642	0.00104111	0.00181525	0.00101707	0.00168679	0.000891421	0.0016738	0.00115388	0.000864518	0.0015973	0.00100089	0.00127405	0.000807592	0.00150871	0.00161406	0.00087661	0.00104776	0.00113363	0.00141351	0.000910987	0.00101257	0.00109867	0.00140134
A_0097	Gluconic acid	Gluconic acid	C00257	HMDB00625	195.052	8.43285	0.0130792	0.014274	0.0212972	0.0267205	0.0159309	0.0224906	0.00885001	0.0180561	0.0165032	0.017961	0.0113076	0.0149272	0.0186528	0.0212903	0.0125319	0.0181983	0.0102016	0.0194749	0.0114486	0.0154178	0.0118841	0.0123235	0.0117043	0.0100359	0.013188	0.0163968	0.022254	0.0226283	0.0142838	0.0179725	0.0121206	0.0608432	0.0159947	0.0116733	0.0152649	0.0211966
C_0121	Gluconolactone	1,5-Gluconolactone	C00198	HMDB00150	179.055	26.7038	0.00495172	0.00517428	0.00830186	0.011507	0.00639107	0.00518807	0.00408423	0.00761481	0.00649246	0.00777804	0.00503731	0.00611031	0.00773874	0.00617484	0.00483389	0.00773366	0.00449696	0.00697035	0.0044546	0.00584352	0.00505674	0.00414638	0.00667589	0.00360474	0.00546004	0.005731	0.00573053	0.00760986	0.00587127	0.00712632	0.00492101	0.0110005	0.00520699	0.0044596	0.00524539	0.00684692
A_0118	Glucose 6-phosphate	G6P	C00668,C01172,C00092	HMDB01401	259.024	10.2415	N.D.	N.D.	N.D.	N.D.	N.D.	N.D.	N.D.	N.D.	N.D.	N.D.	N.D.	N.D.	N.D.	9.48767e-05	N.D.	0.000216839	N.D.	N.D.	N.D.	N.D.	7.83307e-05	N.D.	N.D.	N.D.	N.D.	N.D.	N.D.	0.00014582	N.D.	N.D.	N.D.	N.D.	0.000250729	N.D.	N.D.	N.D.
A_0093	Glucuronic acid-1 Galacturonic acid-1				193.034	8.56205	N.D.	0.000208673	N.D.	N.D.	N.D.	N.D.	N.D.	N.D.	0.00037019	N.D.	N.D.	N.D.	N.D.	0.000506083	N.D.	0.00059104	N.D.	N.D.	N.D.	N.D.	N.D.	N.D.	0.000348807	N.D.	0.000423623	0.000264654	N.D.	0.00026901	0.000338117	0.00024056	N.D.	N.D.	N.D.	0.000336075	N.D.	N.D.
A_0094	Glucuronic acid-2 Galacturonic acid-2				193.036	8.38727	0.00765576	0.00648099	0.00546672	0.00722851	0.00503685	0.00725958	0.00386525	0.00507523	0.00879103	0.00656486	0.00602778	0.0050355	0.00619136	0.00721665	0.00436658	0.00538255	0.0045711	0.00520942	0.00428766	0.00733835	0.00504777	0.004101	0.00537524	0.00534379	0.00469219	0.0044427	0.00781448	0.00747797	0.00456098	0.00554938	0.00382659	0.00589431	0.00591445	0.00414823	0.00534347	0.00768349
A_0031	Glutaric acid	Glutaric acid	C00489	HMDB00661	131.035	17.5611	N.D.	0.00175255	N.D.	0.00221356	0.00247942	0.00547814	0.00149518	0.00178071	N.D.	N.D.	N.D.	0.00187166	N.D.	N.D.	N.D.	N.D.	N.D.	0.00363671	0.0010923	0.00243008	0.00205924	0.00171043	0.00317174	0.0026097	0.00135146	0.00193474	0.00487114	N.D.	N.D.	0.00266516	N.D.	0.00193974	N.D.	0.00204497	N.D.	0.00194592
C_0185	Glutathione (GSH)	GSH	C00051	HMDB00125	308.091	14.7159	N.D.	N.D.	N.D.	N.D.	N.D.	N.D.	N.D.	N.D.	N.D.	N.D.	N.D.	N.D.	N.D.	N.D.	N.D.	N.D.	N.D.	N.D.	N.D.	N.D.	N.D.	N.D.	N.D.	N.D.	N.D.	N.D.	N.D.	N.D.	N.D.	N.D.	N.D.	N.D.	N.D.	N.D.	0.000323985	N.D.
C_0006	Gly	Gly	C00037	HMDB00123	76.0393	9.04585	0.0867223	0.017582	0.0784554	0.0959963	0.345362	0.0399275	0.0269617	0.107872	0.0638339	0.113991	0.0552367	0.114496	0.0935285	0.0485395	0.0453866	0.0587539	0.0961705	0.0773576	0.0846965	0.0740841	0.0503186	0.0345948	0.0428524	0.0512969	0.0685955	0.194377	0.132327	0.0174602	0.029551	0.207981	0.053841	0.11264	0.0562814	0.094104	0.0755058	0.0728635
C_0137	Gly-Asp	Gly-Asp			191.066	10.8447	0.000225177	0.000321287	0.000332273	N.D.	0.000475393	N.D.	N.D.	N.D.	0.000492028	0.000829657	0.000315024	0.000271832	0.00104508	0.000819456	0.000213273	0.000491258	0.000343692	N.D.	0.000370923	0.000697503	0.000219488	N.D.	N.D.	N.D.	0.000195761	0.000285339	0.00022076	0.000218494	0.000120879	N.D.	N.D.	0.00150106	0.00028879	0.000435842	0.000194844	0.000510381
A_0013	Glyceric acid	Glyceric acid	C00258	HMDB00139,HMDB06372	105.02	10.7562	0.000455341	N.D.	0.000647226	0.00146682	0.000893493	N.D.	N.D.	N.D.	0.000458145	N.D.	0.000363421	0.000512899	0.0005114	0.000547383	0.000340724	0.000783717	0.000775004	0.000909557	N.D.	N.D.	0.000370054	0.000277603	N.D.	0.000401813	0.000466038	0.00057815	0.000762367	0.000214106	0.000306245	0.00104876	N.D.	0.000876365	0.000275579	0.000526435	0.000444079	0.00048222
C_0017	Glycerol	Glycerol	C00116	HMDB00131	93.0547	25.6935	0.142729	0.1603	0.083023	0.408055	0.228174	0.580143	0.174544	0.255274	0.101764	0.392221	0.152359	0.228956	0.310359	0.101058	0.0710534	0.257059	0.0972435	0.350797	0.214477	0.401292	0.138586	0.0852372	0.403186	0.209616	0.112525	0.123038	0.076224	0.0263597	0.0884333	0.314869	0.840563	0.236346	0.0958677	0.204042	0.0824051	0.11838
A_0063	Glycerol 3-phosphate	G3P	C00093	HMDB00126	171.007	12.6162	0.000790458	0.000772125	0.00135085	0.00305031	0.00237005	0.000674787	0.00119126	0.00213212	0.001051	0.00188963	0.00107988	0.00191905	0.00200245	0.00118786	0.000826747	0.00408772	0.00197718	0.00247923	0.000933327	0.00186532	0.0005988	0.000124181	0.00114144	0.000678189	0.000427864	0.000538395	0.000141317	0.00162961	0.00107477	0.000145036	N.D.	0.00173362	0.000837647	0.00102869	0.000759961	0.000303305
C_0171	Glycerophosphocholine	GPCho	C00670	HMDB00086	258.108	25.2357	N.D.	N.D.	N.D.	N.D.	N.D.	N.D.	N.D.	N.D.	N.D.	N.D.	N.D.	N.D.	N.D.	N.D.	N.D.	N.D.	N.D.	N.D.	N.D.	0.000703703	0.000301529	0.000624864	N.D.	N.D.	N.D.	N.D.	0.000316223	0.000224344	N.D.	N.D.	N.D.	N.D.	N.D.	N.D.	0.000464455	N.D.
A_0149	Glycocholic acid	Glycocholic acid	C01921	HMDB00138	464.304	6.94227	0.000120642	N.D.	N.D.	N.D.	0.000585475	N.D.	N.D.	N.D.	N.D.	N.D.	N.D.	0.000131907	N.D.	0.000114298	0.000135828	N.D.	0.000146051	N.D.	N.D.	N.D.	N.D.	0.000307414	N.D.	0.000160829	N.D.	0.000190445	0.000463142	0.000134013	N.D.	0.000253063	N.D.	0.000281884	N.D.	N.D.	0.000198982	0.000451208
A_0002	Glycolic acid	Glycolic acid	C00160	HMDB00115	75.0095	13.1331	N.D.	N.D.	0.00631523	N.D.	0.0138906	N.D.	N.D.	N.D.	0.00712935	N.D.	N.D.	N.D.	N.D.	0.00506083	N.D.	N.D.	0.00754744	N.D.	N.D.	N.D.	0.00534444	0.00264501	N.D.	N.D.	N.D.	0.00614118	0.0065841	0.0022922	N.D.	0.00638509	N.D.	N.D.	0.00499194	N.D.	0.00634669	N.D.
C_0118	Guanidinosuccinic acid	Guanidinosuccinic acid	C03139	HMDB03157	176.066	11.1037	0.00747661	0.00703334	0.00478329	0.00582443	0.0072017	0.00325377	0.00477556	0.0044095	0.00266099	0.00823628	0.00682603	0.0043044	0.0036725	0.00519015	0.0068524	0.00622827	0.00222828	0.00543301	0.00294888	0.00693472	0.00377231	0.0026901	0.00255322	0.00469868	0.00265634	0.00896327	0.00971343	0.00439562	0.0041842	0.00541272	0.00202794	0.0109027	0.00451113	0.00564482	0.00507411	0.00589724
C_0036	Guanidoacetic acid	Guanidoacetic acid	C00581	HMDB00128	118.061	8.96704	0.0698725	0.0231832	0.0720267	0.127841	0.133051	0.0176527	0.0335892	0.0715209	0.0654647	0.087319	0.025802	0.0890876	0.0601289	0.0130747	0.0715884	0.0742237	0.0751055	0.125987	0.0361258	0.0731107	0.0305711	0.0303773	0.0251904	0.087521	0.0233425	0.106201	0.124642	0.0226833	0.0644903	0.0552539	0.0377574	0.044284	0.0310367	0.0849169	0.0625623	0.0318755
C_0091	Guanine	Guanine	C00242	HMDB00132	152.056	9.04882	0.000342124	0.000216998	N.D.	N.D.	N.D.	N.D.	0.00037656	0.000610153	N.D.	N.D.	N.D.	N.D.	N.D.	N.D.	N.D.	N.D.	N.D.	N.D.	0.000211453	N.D.	0.000201375	0.000150663	N.D.	N.D.	0.000243418	0.00028803	0.000361243	N.D.	0.000163265	0.000303206	N.D.	N.D.	N.D.	N.D.	N.D.	N.D.
A_0078	Hippuric acid	Hippuric acid	C01586	HMDB00714	178.052	8.75959	0.120059	0.0959032	0.0424234	0.0111822	0.0628252	0.158822	0.135862	0.0167465	0.0358661	0.109896	0.030116	0.0421038	0.0402508	0.080321	0.0224517	0.011389	0.0432652	0.200527	0.0496964	0.352557	0.0153557	0.0404373	0.0352921	0.0634354	0.00702821	0.0277175	0.151108	0.0244077	0.00795018	0.0331618	0.0107794	0.0706095	0.0167725	0.177908	0.0604637	0.141923
C_0097	His	His	C00135,C00768,C06419	HMDB00177	156.076	7.88805	0.115546	0.0291814	0.0869113	0.127303	0.0794239	0.0135889	0.0372312	0.0817968	0.07738	0.0681718	0.063233	0.0776801	0.0721154	0.0457943	0.048964	0.0266495	0.170374	0.0683662	0.0410535	0.0471202	0.0544276	0.0177427	0.035199	0.0550591	0.0838824	0.0570657	0.0671663	0.0359389	0.0281528	0.0845162	0.0533347	0.122612	0.0658482	0.0574066	0.0704199	0.0494763
C_0163	Homocarnosine	Homocarnosine	C00884	HMDB00745	241.129	7.41481	N.D.	0.00466125	N.D.	N.D.	0.000618444	N.D.	N.D.	N.D.	N.D.	0.0286401	N.D.	N.D.	N.D.	0.00456622	N.D.	N.D.	N.D.	N.D.	0.00629776	N.D.	N.D.	N.D.	N.D.	N.D.	N.D.	0.00462127	N.D.	N.D.	N.D.	N.D.	N.D.	N.D.	N.D.	0.0104836	N.D.	N.D.
C_0136	Homocitrulline	Homocitrulline	C02427	HMDB00679	190.118	12.3242	0.00248131	0.00207606	0.0025036	0.00351093	0.00417739	0.00175668	0.00197356	0.00235863	0.00228524	0.00224056	0.00219518	0.0019501	0.00158725	0.00377469	0.00199129	0.00231645	0.00160796	0.00200017	0.0018925	0.00218241	0.00117202	0.00142852	0.00239065	0.00233723	0.00113204	0.00342339	0.00197382	0.00212732	0.002472	0.00183782	0.00349356	0.00271505	0.00273201	0.005408	0.00173366	0.00208123
C_0174	Homocystine	Homocystine	C01817	HMDB00575,HMDB00676	269.06	10.5265	N.D.	N.D.	N.D.	N.D.	N.D.	N.D.	N.D.	N.D.	N.D.	N.D.	N.D.	N.D.	N.D.	N.D.	N.D.	N.D.	N.D.	N.D.	N.D.	N.D.	N.D.	0.000394241	N.D.	N.D.	N.D.	N.D.	N.D.	N.D.	N.D.	N.D.	N.D.	N.D.	N.D.	N.D.	N.D.	N.D.
C_0040	Homoserine	Homoserine	C00263	HMDB00719	120.065	11.0596	N.D.	0.000409382	N.D.	N.D.	0.00102881	N.D.	N.D.	N.D.	N.D.	N.D.	0.000278143	N.D.	N.D.	0.000474049	0.000328833	N.D.	N.D.	N.D.	N.D.	N.D.	N.D.	N.D.	N.D.	N.D.	N.D.	N.D.	0.000293985	0.00018047	N.D.	N.D.	N.D.	N.D.	N.D.	0.000788295	N.D.	N.D.
A_0080	Homovanillic acid	HVA	C05582	HMDB00118	181.052	8.54532	0.0177977	0.0128023	0.0124804	0.00191797	0.016222	0.0115411	0.0107059	0.00284389	0.00441166	0.00957207	0.00196247	0.00620409	0.00605622	0.00749794	0.00145137	0.00126882	0.00856328	0.00732665	0.0109417	0.0696297	0.00331799	0.00198689	0.00630018	0.00379692	0.0014628	0.00436092	0.0141935	0.00431046	0.00311317	0.0084341	0.00161882	0.0110781	0.00436098	0.00536728	0.00397527	0.00194933
C_0059	Hydroxyproline	Hydroxyproline	C01157	HMDB00725	132.065	13.3246	0.000329776	N.D.	0.000659594	0.000622358	0.00709188	N.D.	N.D.	N.D.	N.D.	N.D.	0.000460242	0.00113697	0.000561792	0.000289937	0.000125376	0.000533817	0.00263599	N.D.	N.D.	N.D.	N.D.	0.000190643	N.D.	N.D.	N.D.	0.000575388	0.00035365	0.000131038	N.D.	0.0012138	N.D.	0.000965522	N.D.	0.000832769	0.000402829	0.00167715
C_0029	Hypotaurine	Hypotaurine	C00519	HMDB00965	110.027	20.8186	0.000800469	0.00019627	0.000445047	N.D.	0.00104471	N.D.	N.D.	N.D.	N.D.	N.D.	0.000610839	0.0014348	N.D.	0.000510636	0.000479641	N.D.	0.00139001	N.D.	N.D.	0.0011563	0.000440574	N.D.	N.D.	N.D.	N.D.	N.D.	0.000924804	0.000437574	0.00058922	N.D.	N.D.	N.D.	0.00048856	N.D.	0.000535142	N.D.
C_0072	Hypoxanthine	Hypoxanthine	C00262	HMDB00157	137.045	12.1629	0.00894898	0.00622753	0.00431899	0.00336338	0.00265873	0.00232858	0.00437872	0.00713234	0.00373153	0.00333792	0.00345297	0.0015849	0.00363447	0.00303667	0.0031875	0.00387534	0.00315267	0.00675173	0.0025806	0.00257456	0.0049763	0.00347747	0.00923537	0.00408006	0.00238066	0.00337561	0.00403768	0.00384837	0.00307012	0.00518874	0.0033587	0.00291073	0.00218619	0.00326548	0.00941234	0.0019666
C_0064	Ile	Ile	C00407,C06418,C16434	HMDB00172	132.102	11.2357	0.00484059	0.00167639	0.0034509	0.00578282	0.00488542	0.00551599	0.00185577	0.0044525	0.0038728	0.00356704	0.00219441	0.003522	0.00488072	0.00269992	0.00238884	0.00418907	0.00315038	0.0028421	0.00304316	0.00393701	0.00353045	0.0019875	0.00228644	0.0012221	0.00269446	0.00500554	0.00313294	0.00204776	0.00153637	0.00403655	0.00248849	0.00216019	0.0034312	0.0030231	0.00503152	0.0025756
C_0051	Imidazole-4-acetic acid	Imidazole-4-acetic acid	C02835	HMDB02024	127.05	8.73458	0.00140409	0.00114135	0.000986365	0.0034277	0.00297518	0.00152441	0.000737672	0.00117999	0.000982133	0.00138678	0.000982721	0.00108378	0.00136277	0.00100475	0.00181282	0.00164644	0.00103184	0.00210483	0.00116299	0.0012431	0.000564169	0.000872144	0.00140062	0.00121806	0.00150597	0.00117837	0.00136253	0.000843558	0.00132234	0.000950698	0.000569961	0.00163366	0.000867622	0.000975085	0.000570033	0.00126283
C_0098	Imidazolelactic acid	Imidazolelactic acid	C05568		157.06	9.65903	0.00802648	0.00428685	0.00500389	0.00454567	0.004319	0.00843013	0.00361208	0.00411248	0.00939561	0.00639608	0.0036658	0.00627341	0.00515057	0.00339427	0.00454254	0.00319925	0.00419518	0.00631216	0.00540526	0.00285046	0.00588302	0.00444697	0.00419979	0.00510335	0.00655836	0.00295231	0.00477373	0.00485192	0.0101245	0.00585677	0.00446046	0.00408609	0.0043051	0.00312761	0.00465361	0.0043264
C_0115	Indole-3-acetaldoxime Indole-3-acetamide	Indole-3-acetaldoxime Indole-3-acetamide	C02937 C02693		175.087	26.0091	0.00304207	0.00351149	0.00196503	N.D.	0.00237696	N.D.	N.D.	0.00141383	0.00149915	0.00369487	0.00213294	0.00157781	0.00218338	0.0036846	0.00157858	0.0019091	0.00179772	N.D.	N.D.	N.D.	0.00293538	0.000955804	N.D.	0.00116256	0.00129334	N.D.	0.00116997	0.00119338	0.0013888	0.00285796	N.D.	N.D.	0.00148783	0.00214029	0.000934347	0.0020966
A_0072	Indole-3-acetic acid	Indole-3-acetic acid	C00954	HMDB00197	174.057	8.87953	0.000591482	0.000170765	0.000198679	0.000952319	0.0019036	0.00180505	0.000160927	0.000517828	0.000650755	0.00153696	0.000567152	0.00100531	0.000468889	0.000124568	0.000385307	0.0026318	0.000391367	0.00150883	0.00115334	0.00184839	0.000946474	0.000430265	0.00161173	0.00197679	0.000473991	0.00168296	0.003367	9.66233e-05	0.00275649	0.000950737	0.000889514	0.00110228	0.000385892	0.000869331	0.000134653	0.000829147
A_0022	Isethionic acid	Isethionic acid	C05123	HMDB03903	124.992	12.077	0.00618124	0.00580088	0.00696043	0.00746409	0.00546711	0.00677711	0.00537537	0.00563594	0.00598371	0.00800055	0.00393605	0.00530123	0.00699526	0.00668088	0.00499998	0.00543397	0.00480828	0.0090545	0.00470262	0.0091422	0.00538608	0.00415759	0.00689916	0.00655548	0.0075987	0.00529043	0.00498957	0.00653988	0.00531509	0.00622205	0.00425838	0.00890357	0.00411106	0.00541627	0.0053995	0.00701588
A_0089	Isocitric acid	Isocitric acid	C00311	HMDB00193	191.021	30.1455	0.0292909	0.0178207	0.0296972	0.0307676	0.0235839	0.0383121	0.0179133	0.0234949	0.0279897	0.0260223	0.0154091	0.0250693	0.0314644	0.0306985	0.0161291	0.02113	0.0200077	0.0298542	0.0216597	0.0277036	0.0203215	0.0150853	0.0276195	0.0239235	0.0202263	0.0229867	0.0309086	0.0251083	0.021997	0.0330622	0.0194396	0.0287098	0.0156694	0.02356	0.0191141	0.031345
C_0008	Isopropanolamine	Isopropanolamine	C03194,C05771	HMDB12136	76.0757	7.60762	0.00119271	0.000787024	0.00310653	0.00136767	0.00190302	N.D.	0.0026533	0.00122703	0.0013771	N.D.	0.000553981	0.00103769	N.D.	0.000603085	0.000823198	0.000567865	0.00179467	0.00147222	0.000642287	0.0011408	0.000838528	0.000751465	0.00144439	0.000591371	0.000882757	0.000843229	0.00131805	0.00109598	0.000859236	0.0024726	0.00107631	0.00140194	0.000826247	0.00056148	0.000873628	N.D.
A_0064	Isovalerylalanine-1 N-Acetylleucine-1				172.099	8.19966	0.00044822	0.000251732	8.32892e-05	N.D.	N.D.	N.D.	0.000295947	N.D.	0.000153643	N.D.	0.000117799	0.000366905	0.000218899	0.000127693	N.D.	N.D.	0.000109029	N.D.	N.D.	N.D.	N.D.	N.D.	N.D.	N.D.	N.D.	0.000743227	0.000201105	8.93421e-05	8.0095e-05	0.000176044	N.D.	N.D.	N.D.	0.00019532	0.000126353	0.000182664
A_0066	Isovalerylalanine-2 N-Acetylleucine-2				172.099	8.30157	0.000596509	0.00042397	0.000390707	N.D.	0.000530788	N.D.	0.000275022	0.000520388	0.000498225	0.000724398	0.000318665	0.000469357	0.000686519	0.000225248	0.000300761	0.000609626	0.000548809	0.000371124	0.000440017	0.00039373	0.000417156	0.000330389	N.D.	0.000390882	0.00033455	0.00110897	0.000448266	0.000270781	0.000217005	0.000371093	0.000415005	0.000368565	0.000363667	0.000651068	0.000603173	0.000666589
A_0065	Isovalerylalanine-3 N-Acetylleucine-3				172.099	8.39046	0.000116453	0.000186959	N.D.	N.D.	0.00021714	N.D.	N.D.	0.000350126	N.D.	N.D.	N.D.	N.D.	N.D.	0.000139748	0.000104643	N.D.	N.D.	N.D.	0.000226841	N.D.	0.000176439	7.69009e-05	N.D.	0.000376829	N.D.	N.D.	N.D.	N.D.	N.D.	0.0003996	N.D.	N.D.	0.000124859	N.D.	0.000302739	N.D.
C_0169	Isovalerylcarnitine	Isovalerylcarnitine		HMDB00688	246.169	10.6957	0.000674805	0.000976816	0.000860388	N.D.	0.000712367	N.D.	0.00126099	0.0180398	0.00104171	0.00118419	0.00137765	0.00129534	0.000645202	0.00059561	0.000648743	0.000982515	0.00118425	N.D.	0.000956823	N.D.	0.000357467	0.000510108	N.D.	0.00109999	0.00043478	0.00111242	0.000481658	0.000427336	0.000710623	0.000504691	N.D.	0.000825199	0.00156891	0.00169556	0.000309032	0.00117381
A_0026	Itaconic acid	Itaconic acid	C00490	HMDB02092	129.02	20.4501	0.000298255	0.000241059	0.000181617	N.D.	N.D.	N.D.	N.D.	N.D.	N.D.	N.D.	N.D.	N.D.	N.D.	0.00019712	N.D.	N.D.	0.000302272	N.D.	N.D.	N.D.	0.000234211	N.D.	0.000642286	N.D.	N.D.	N.D.	N.D.	N.D.	N.D.	N.D.	N.D.	N.D.	0.000197997	N.D.	N.D.	0.000363966
A_0086	Kynurenic acid	Kynurenic acid	C01717	HMDB00715	188.036	8.87581	0.000470002	0.000339323	0.000724732	0.00063562	0.000458408	0.00064892	0.000498227	0.000395572	0.000438661	0.000906689	0.000447205	0.000735731	0.000406074	0.000435986	0.000543079	0.000358093	0.000404385	0.000509534	0.000479645	0.000660968	0.000404145	0.000511723	0.000331968	0.000745331	0.000287363	0.00038089	0.00029522	0.000415618	0.000707274	0.000311078	N.D.	0.000646353	0.000339019	0.000297631	0.00038782	0.00052925
C_0148	Kynurenine	Kynurenine	C00328,C01718	HMDB00684	209.091	10.7972	0.00150288	0.000810343	0.00173453	0.000811524	0.000494177	N.D.	0.000412285	0.000446191	0.000356528	0.000682538	0.000807537	0.000789495	0.000445263	0.000688453	0.000683545	0.000453562	0.00128103	N.D.	N.D.	N.D.	0.000953067	0.000229511	0.000854548	N.D.	0.00068333	0.000620477	0.000793542	0.000574754	0.000383569	0.00062793	0.000778608	0.00245243	0.000471007	0.000319098	0.000554174	0.000621807
A_0006	Lactic acid	Lactic acid	C00186,C00256,C01432	HMDB00190,HMDB01311	89.025	11.1294	0.00376798	0.00208562	0.00413554	0.0170373	0.00553628	0.00589426	0.00245526	0.00553545	0.00604773	0.00355527	0.00204626	0.00396872	0.00620405	0.00312937	0.00154585	0.00356111	0.0132906	0.00495085	0.00193999	0.00249155	0.00321208	0.00164834	0.00257636	0.00298549	0.00367422	0.00949498	0.00417399	0.00218514	0.00176846	0.0107887	0.00598248	0.0708961	0.00205129	0.00385308	0.00520444	0.0034086
C_0063	Leu	Leu	C00123,C01570,C16439	HMDB00687	132.102	11.357	0.0143402	0.00472344	0.00858627	0.015767	0.0139005	0.00914256	0.00574785	0.0106091	0.0127658	0.010665	0.00741458	0.00925174	0.00993929	0.00781296	0.00659273	0.00771177	0.0132325	0.00784717	0.00733917	0.00832198	0.0075036	0.00518548	0.00476462	0.00458161	0.00950797	0.0129089	0.00555588	0.00618775	0.00478964	0.00681529	0.00805071	0.00808335	0.0107517	0.00857452	0.0116164	0.007105
C_0086	Lys	Lys	C00047,C00739,C16440	HMDB00182,HMDB03405	147.112	7.4512	0.110695	0.0190732	0.0197834	0.0491435	0.0188568	0.00567409	0.00744237	0.0273588	0.0293544	0.0175916	0.036366	0.0352613	0.0350237	0.0154391	0.0134737	0.00933511	0.0469349	0.0225089	0.0117911	0.0233012	0.00947686	0.0293804	0.00931665	0.0263796	0.0306589	0.0409474	0.0157906	0.013869	0.00818106	0.0139602	0.0328008	0.0518871	0.016833	0.0325202	0.0233618	0.0227622
A_0034	Malic acid	Malic acid	C00149,C00497,C00711	HMDB00156,HMDB00744	133.015	22.3484	N.D.	N.D.	0.00218056	0.0019402	N.D.	N.D.	0.000529117	0.000858993	N.D.	N.D.	0.000762647	0.000893891	0.00293896	N.D.	N.D.	0.00092745	0.00142145	0.00205791	N.D.	N.D.	0.000705496	0.000311591	N.D.	0.00107844	N.D.	0.00405689	0.00223361	N.D.	0.000689814	0.00294223	N.D.	N.D.	0.000176177	0.000783762	0.00145052	N.D.
C_0123	Mannosamine	Mannosamine	C03570		180.085	9.84114	0.00267961	0.00094961	0.00370121	0.00221136	0.00196082	0.00113013	0.00127258	0.00110473	0.00144725	0.00154114	0.0013692	0.00103887	0.000889299	0.00165071	0.00216396	0.00116735	0.000821508	0.000860537	0.000455504	0.000691302	0.00195142	0.000262457	0.000739913	0.00126348	0.000830701	0.000754397	0.00164621	0.00131652	0.00223653	0.00111991	N.D.	0.0012938	0.000555429	0.00141982	0.000415517	0.001421
C_0089	Met	Met	C00073,C00855,C01733	HMDB00696	150.058	11.8128	0.00305152	0.00105519	0.00142866	0.00385521	0.00283646	0.00122187	0.0011123	0.00192185	0.00229004	0.00238768	0.00147139	0.00138398	0.0017835	0.00137494	0.00114222	0.00185438	0.00209568	0.00126057	0.00170572	0.00226146	0.00165468	0.00118421	0.00127348	0.000723572	0.00115624	0.00225646	0.00156973	0.00157626	0.00148823	0.00183293	0.00148088	0.00115734	0.00196511	0.00214919	0.00242604	0.0022964
C_0055	Metformin	Metformin	C08143	HMDB01921	130.108	6.06591	N.D.	N.D.	N.D.	N.D.	N.D.	N.D.	N.D.	N.D.	N.D.	N.D.	N.D.	N.D.	N.D.	N.D.	N.D.	N.D.	N.D.	N.D.	N.D.	N.D.	N.D.	N.D.	N.D.	N.D.	N.D.	N.D.	N.D.	N.D.	N.D.	N.D.	N.D.	N.D.	N.D.	N.D.	N.D.	0.399392
A_0007	Methanesulfonic acid	Methanesulfonic acid	C11145		94.9814	16.4772	N.D.	N.D.	N.D.	N.D.	N.D.	N.D.	N.D.	N.D.	N.D.	N.D.	N.D.	N.D.	N.D.	0.0014073	N.D.	N.D.	N.D.	N.D.	N.D.	N.D.	N.D.	N.D.	N.D.	N.D.	N.D.	N.D.	N.D.	N.D.	N.D.	N.D.	N.D.	N.D.	N.D.	N.D.	N.D.	N.D.
C_0108	Methionine sulfoxide	Methionine sulfoxide	C02989	HMDB02005	166.054	13.1252	0.000515002	N.D.	0.000219498	0.00162494	N.D.	N.D.	N.D.	N.D.	0.000250819	N.D.	N.D.	0.000379383	N.D.	N.D.	0.000226212	N.D.	0.000409992	N.D.	N.D.	N.D.	0.000142774	N.D.	N.D.	N.D.	0.000654003	0.000282647	N.D.	0.000156778	N.D.	0.000383409	N.D.	N.D.	0.000155888	0.000341335	0.000205266	0.000535997
C_0005	Methylguanidine	Methylguanidine	C02294	HMDB01522	74.0721	6.67028	N.D.	N.D.	N.D.	N.D.	N.D.	N.D.	N.D.	N.D.	N.D.	N.D.	0.00302269	N.D.	N.D.	N.D.	0.00167272	N.D.	N.D.	N.D.	N.D.	N.D.	N.D.	N.D.	N.D.	N.D.	N.D.	N.D.	N.D.	0.00125861	N.D.	N.D.	N.D.	N.D.	N.D.	N.D.	N.D.	N.D.
C_0057	Mevalolactone	Mevalolactone		HMDB06024	131.07	25.9112	0.00247259	0.00257159	N.D.	N.D.	0.00291883	N.D.	0.00232212	N.D.	N.D.	N.D.	N.D.	0.00241576	N.D.	N.D.	0.00122119	N.D.	N.D.	N.D.	N.D.	N.D.	N.D.	N.D.	N.D.	N.D.	N.D.	0.00157811	0.00247392	0.00162979	0.00537834	0.0036062	N.D.	N.D.	N.D.	N.D.	N.D.	0.0022394
A_0044	Mevalonic acid	Mevalonic acid	C00418,C02104	HMDB00227	147.067	8.90482	0.000503933	0.000361773	0.000724732	0.000961209	0.00120392	N.D.	0.000415522	0.000598479	0.000500452	N.D.	0.000375953	0.000382913	0.000629415	N.D.	0.000252944	0.000820889	0.00037306	0.000684449	N.D.	0.000468557	0.000440838	0.000223487	N.D.	0.000786449	N.D.	N.D.	0.000662816	0.00055947	0.00054847	N.D.	N.D.	0.000451833	0.000381043	0.000718035	0.000409032	0.00108815
A_0105	Mucic acid	Mucic acid	C00879,C01807	HMDB00639	209.031	14.6554	0.00104515	0.000791631	0.00072184	0.000941207	0.000981153	0.00146991	0.000466341	0.000743778	0.000715329	0.000828054	0.000639478	0.000765186	0.00125629	0.00121621	0.000487871	0.00099436	0.000718048	0.00226477	0.000852703	0.00118832	0.00069873	0.000992307	0.00111257	0.000749495	0.00181166	0.000686813	0.000939442	0.00142573	0.000864416	0.000713678	0.000648445	0.00106816	0.000511155	0.000411723	0.000558442	0.00153356
C_0033	Muscimol	Muscimol	C08311		115.05	8.19152	0.00301229	0.00231443	0.00354662	0.00419382	0.00300408	0.00253548	0.00193687	0.00312334	0.00230734	0.00365869	0.00227662	0.00237794	0.00350077	0.00329277	0.00315671	0.00319561	0.00247595	0.00297932	0.0017251	0.00331236	0.00263545	0.00191087	0.00371624	0.00276612	0.00312264	0.00417711	0.00334611	0.0027907	0.00242857	0.00360326	0.00390067	0.00272277	0.00281225	0.00398039	0.00312114	0.00266013
C_0023	N,N-Dimethylglycine	DMG	C01026	HMDB00092	104.071	12.0348	0.00901	0.00372201	0.0173761	0.0149877	0.0158859	0.0055316	0.00426285	0.00539327	0.00574	0.00462341	0.00935851	0.0135053	0.0168231	0.00791879	0.00410439	0.0112831	0.0131075	0.0120057	0.00393831	0.00815768	0.0111012	0.00548495	0.00734911	0.00690976	0.0101517	0.00680035	0.00918946	0.00403235	0.00430246	0.00878809	0.00568435	0.012808	0.00317961	0.0126183	0.0109688	0.0122434
A_0030	N-Acetyl-β-alanine	N-Acetyl-b-alanine	C01073		130.052	9.29546	0.000596509	0.000226706	0.000723286	0.00157683	0.000718976	0.000417243	0.000876382	0.00022851	0.000391343	N.D.	0.000165061	0.000625596	0.000356584	0.000365889	0.000385538	0.000454122	0.00148858	N.D.	0.000183568	0.000579906	0.000308899	0.000145257	0.000952604	0.000637591	0.000347805	0.000321825	0.00212376	0.000172584	0.000521587	0.00195049	0.0004562	0.00214723	0.000759661	0.000327394	0.00121972	0.000719752
A_0029	N-Acetylalanine	N-Acetylalanine		HMDB00766	130.051	9.19982	N.D.	N.D.	0.000137369	N.D.	N.D.	N.D.	N.D.	N.D.	N.D.	N.D.	N.D.	N.D.	N.D.	N.D.	N.D.	N.D.	0.000159476	N.D.	N.D.	N.D.	8.45762e-05	5.86726e-05	N.D.	N.D.	N.D.	N.D.	N.D.	N.D.	N.D.	N.D.	N.D.	N.D.	5.53583e-05	N.D.	N.D.	N.D.
A_0069	N-Acetylasparagine	N-Acetylasparagine		HMDB06028	173.058	8.72858	0.00145357	0.000688951	0.00153102	0.0067518	0.00257432	0.00069503	0.000608336	0.00174935	0.000894579	0.00169066	0.000682444	0.00120893	0.00204052	0.000690032	0.000895584	0.00148627	0.00217652	0.00139932	0.000973867	0.00127383	0.000916547	0.000625271	0.00095501	0.00100713	0.00120724	0.00212973	0.00138685	0.00105951	0.000772958	0.00147937	0.000817804	0.0013828	0.000866135	0.00162085	0.001519	0.00143167
A_0071	N-Acetylaspartic acid	N-Acetylaspartic acid	C01042	HMDB00812	174.042	15.1805	0.00215104	0.00105992	0.0033628	0.00314365	0.00242715	0.000898591	0.00133276	0.00171543	0.00208253	0.00253182	0.00191056	0.00186206	0.00326826	0.00194575	0.00179486	0.0025048	0.00179248	0.00442306	0.0013451	0.00424106	0.00197232	0.0010994	0.00251141	0.00310572	0.00193997	0.00363322	0.00447208	0.00123701	0.00180172	0.00368792	0.00180344	0.00258746	0.00111989	0.00184345	0.00324528	0.00186175
C_0154	N-Acetylgalactosamine N-Acetylmannosamine N-Acetylglucosamine	N-Acetylgalactosamine ManNAc GlcNAc	C01132 C00645 C00140	HMDB00853 HMDB01129 HMDB00215	222.097	25.7174	0.00458054	0.00381982	0.00541098	0.00766692	0.00391585	0.00455176	0.00319787	0.00478177	0.00529026	0.00542171	0.00382485	0.00425594	0.00691936	0.00581251	0.00357076	0.00417447	0.0043293	0.00594934	0.0046176	0.00496312	0.00371851	0.0031432	0.00489802	0.00367538	0.00480091	0.0049194	0.00590627	0.00567442	0.0042967	0.00595262	0.00502533	0.00292617	0.00318379	0.00421165	0.0059645	0.00631285
C_0153	N-Acetylglucosylamine	N-Acetylglucosylamine	C01239	HMDB01104	221.114	10.9024	N.D.	N.D.	N.D.	N.D.	N.D.	N.D.	N.D.	N.D.	N.D.	N.D.	N.D.	N.D.	N.D.	N.D.	N.D.	N.D.	N.D.	N.D.	N.D.	N.D.	0.00015769	0.000130673	N.D.	0.000325961	N.D.	N.D.	0.00041223	N.D.	0.000205128	N.D.	N.D.	N.D.	N.D.	N.D.	N.D.	N.D.
A_0087	N-Acetylglutamic acid	N-AcGlu	C00624	HMDB01138	188.057	13.7132	0.000893088	0.000469605	0.000991951	0.00129346	0.00124816	N.D.	0.000440433	0.000944124	0.000965277	0.0010306	0.000585054	0.000613429	0.00127913	0.000819065	0.000518362	0.000797347	0.000887288	0.00113162	0.000674146	0.00134955	0.00093138	0.000526154	0.000580944	0.00134493	0.00049944	0.00130169	0.00167492	0.000528574	0.000502187	0.00164641	N.D.	0.000947348	0.000428319	0.00076082	0.000935655	0.00096819
A_0084	N-Acetylglutamine	N-Acetylglutamine		HMDB06029	187.074	8.40091	0.0012014	0.000377966	0.00147029	0.00267694	0.00187706	0.000408246	0.000543068	0.00140114	0.000680815	0.00139518	0.000450427	0.000726767	0.00127215	0.000542248	0.000502193	0.000928689	0.00117451	0.000949103	0.000606731	0.00100927	0.000937105	0.000643119	0.000671153	0.00100765	0.00100895	0.00175982	0.00136339	0.000483707	0.000537384	0.00111928	0.000593518	0.00104631	0.00053055	0.000946839	0.00124739	0.000957284
A_0018	N-Acetylglycine	N-Acetylglycine		HMDB00532	116.036	9.90446	0.000350198	N.D.	0.000107582	0.000836752	0.00213361	N.D.	N.D.	0.000401973	0.000237701	N.D.	0.00017437	0.000233718	N.D.	0.000183279	8.70867e-05	N.D.	0.000502024	N.D.	N.D.	N.D.	0.000119968	0.000115446	N.D.	0.000127518	0.000217378	0.000806456	0.00018251	6.74985e-05	N.D.	0.000929732	N.D.	0.000558307	8.16231e-05	0.00018788	0.000197599	0.000362602
C_0141	N-Acetylhistidine	N-Acetylhistidine	C02997		198.087	10.777	0.00179488	0.00104094	0.00205965	0.00191058	0.00186111	0.000895909	0.00109782	0.00247959	0.00161447	0.0014929	0.00102959	0.00144189	0.00186201	0.000892629	0.00115471	0.00156984	0.00179162	0.00173503	0.00119823	0.00143686	0.00110916	0.000877326	0.00110257	0.00128063	0.00155069	0.00161512	0.00167495	0.0015163	0.00114024	0.00156787	0.000798964	0.00148047	0.00128722	0.00159994	0.00202548	0.0016938
C_0133	N-Acetyllysine	N-Acetyllysine	C12989	HMDB00446	189.123	10.7386	0.00188132	0.00127997	0.00156784	0.00406329	0.00159668	0.00194992	0.000927883	0.00227665	0.001749	0.00225262	0.00150059	0.00138871	0.00156517	0.00101065	0.00154199	0.00170603	0.00188993	0.00242578	0.00175065	0.00175151	0.00127963	0.00130118	N.D.	0.00219897	0.00103453	0.0018648	0.00182629	0.00177925	0.0017101	0.000984931	0.00242997	0.00152552	0.00111713	0.00171557	0.00240293	0.00140051
A_0127	N-Acetylmuramic acid	N-Acetylmuramic acid	C02713		292.103	7.52991	N.D.	N.D.	N.D.	N.D.	N.D.	N.D.	N.D.	N.D.	N.D.	N.D.	N.D.	N.D.	N.D.	0.000192432	N.D.	N.D.	N.D.	N.D.	N.D.	N.D.	N.D.	N.D.	N.D.	N.D.	N.D.	N.D.	N.D.	N.D.	N.D.	N.D.	N.D.	N.D.	N.D.	N.D.	7.40131e-05	N.D.
A_0128	N-Acetylneuraminic acid	NeuNAc	C00270	HMDB00230	308.1	7.4693	0.00231105	0.00189645	0.00331508	0.00316588	0.00168083	0.00259455	0.00230879	0.00232479	0.00229128	0.00200163	0.0019324	0.00177113	0.00296688	0.00246947	0.00198983	0.00244098	0.00183031	0.00293401	0.00201788	0.0025441	0.00227679	0.00188455	0.00236467	0.00270755	0.00282062	0.00249585	0.00334555	0.00274658	0.00178869	0.00252513	0.00228253	0.00294647	0.00192602	0.00149188	0.00262251	0.00289264
A_0104	N-Acetylphenylalanine	N-Acetylphenylalanine	C03519	HMDB00512	206.083	8.19201	0.000315429	0.000260197	0.000143443	N.D.	0.000271023	N.D.	N.D.	N.D.	N.D.	N.D.	0.00024061	N.D.	N.D.	0.000184619	0.0003629	N.D.	0.000239214	N.D.	N.D.	N.D.	N.D.	0.000133105	N.D.	N.D.	N.D.	0.000381647	0.000356725	0.000167074	0.000105038	0.000347587	N.D.	N.D.	0.000136981	N.D.	0.000209589	0.000501305
C_0058	N-Acetylputrescine	N-Acetylputrescine	C02714	HMDB02064	131.118	9.22709	0.00328323	0.00243232	0.00512052	0.00490509	0.00362975	0.00495385	0.0041074	0.00479924	0.00536425	0.00293033	0.00370345	0.0022893	0.0069353	0.00260786	0.00325665	0.00448698	0.00486884	0.00360495	0.00342553	0.00393081	0.00264291	0.00244208	0.00423522	0.00466739	0.00324582	0.00397724	0.0059296	0.00335376	0.00375144	0.0053198	0.00311952	0.00407579	0.0027972	0.00312872	0.00626221	0.00311032
A_0115	N-Acetyltryptophan	N-Acetyltryptophan	C03137		245.093	8.023	0.000633791	0.000437955	0.000421073	0.000633398	0.000579845	0.000468977	0.000457373	0.000328363	N.D.	0.00120336	N.D.	0.00136005	0.000277907	0.000301373	0.000131901	N.D.	N.D.	0.00105709	0.000420885	N.D.	0.000313583	0.000137662	N.D.	0.000478844	N.D.	0.000623962	0.000358727	0.000168648	N.D.	0.000191548	N.D.	N.D.	0.000362051	0.000701294	0.000215353	0.000329546
A_0074	N-Carbamoylaspartic acid	Carbamoyl-Asp	C00438	HMDB00828	175.038	16.1473	N.D.	N.D.	0.000122331	N.D.	N.D.	N.D.	N.D.	N.D.	N.D.	N.D.	N.D.	N.D.	N.D.	0.000139301	N.D.	N.D.	0.000155814	N.D.	N.D.	N.D.	0.000160044	0.000100826	N.D.	N.D.	N.D.	0.000224899	0.000240296	0.000179078	0.000135247	0.000216054	N.D.	N.D.	0.000102231	N.D.	0.000126353	N.D.
C_0025	N-Ethylglycine	N-Ethylglycine	C11735		104.071	10.9882	N.D.	N.D.	N.D.	N.D.	N.D.	N.D.	N.D.	N.D.	N.D.	N.D.	N.D.	N.D.	N.D.	N.D.	N.D.	N.D.	0.00129628	N.D.	0.000995589	N.D.	N.D.	N.D.	N.D.	N.D.	N.D.	N.D.	N.D.	N.D.	N.D.	N.D.	N.D.	N.D.	0.00321096	N.D.	N.D.	N.D.
A_0009	N-Formylglycine	N-Formylglycine			102.02	11.2255	N.D.	8.24385e-05	9.13867e-05	N.D.	0.000282282	N.D.	N.D.	N.D.	N.D.	N.D.	N.D.	N.D.	0.000274735	0.000158723	8.63938e-05	N.D.	N.D.	N.D.	N.D.	N.D.	N.D.	6.7407e-05	N.D.	N.D.	N.D.	N.D.	0.000140173	0.000121615	N.D.	N.D.	N.D.	N.D.	6.68744e-05	N.D.	N.D.	N.D.
C_0104	N-Methylglutamic acid	N-Methylglutamic acid	C01046		162.076	14.0196	N.D.	0.000307684	N.D.	N.D.	N.D.	N.D.	N.D.	0.000422	N.D.	N.D.	N.D.	N.D.	N.D.	N.D.	N.D.	N.D.	N.D.	N.D.	N.D.	N.D.	N.D.	N.D.	N.D.	N.D.	N.D.	N.D.	N.D.	N.D.	0.000333857	N.D.	N.D.	N.D.	N.D.	N.D.	N.D.	N.D.
C_0053	N-Methylproline	N-Methylproline			130.086	13.8237	N.D.	0.000898438	N.D.	N.D.	N.D.	N.D.	N.D.	N.D.	N.D.	N.D.	N.D.	N.D.	N.D.	N.D.	N.D.	N.D.	N.D.	N.D.	N.D.	N.D.	N.D.	N.D.	N.D.	N.D.	N.D.	N.D.	N.D.	N.D.	N.D.	N.D.	N.D.	N.D.	N.D.	N.D.	N.D.	0.0022663
C_0093	N1-Methyl-4-pyridone-5-carboxamide	N1-Methyl-4-pyridone-5-carboxamide	C05843	HMDB04194	153.066	21.1187	0.00149053	0.00179623	0.00221368	0.00213947	0.00141028	0.00221537	0.00186928	0.00357625	0.00175093	0.00335722	0.00245104	0.00449941	0.00116161	0.00435575	0.00302063	0.00311657	0.00107604	0.00204901	0.00101585	0.00263346	0.00177242	0.000839198	0.00228435	0.00194365	0.00420116	0.0018648	0.00245711	0.00167922	0.000304553	0.00196791	0.00198978	0.00442209	0.00192039	0.00377248	0.00264581	0.00306421
A_0101	N2-Acetylaminoadipic acid	N2-Acetylaminoadipic acid	C12986		202.073	12.6715	N.D.	N.D.	0.00021661	N.D.	N.D.	N.D.	N.D.	N.D.	N.D.	N.D.	0.000128898	N.D.	0.000168774	0.000152919	0.000149457	N.D.	0.000141169	N.D.	N.D.	N.D.	0.000161345	0.000107092	N.D.	N.D.	N.D.	0.000182873	0.000192237	0.000189508	0.00015631	N.D.	N.D.	N.D.	0.00012688	N.D.	0.000269768	0.000126775
A_0122	N2-Phenylacetylglutamine	N2-Phenylacetylglutamine	C04148	HMDB06344	263.105	7.83358	0.1529	0.154253	0.057803	0.0619063	0.0841443	0.100393	0.0546705	0.0234847	0.023627	0.0450604	0.12148	0.0768509	0.0401848	0.0450387	0.0936139	0.016349	0.0644246	0.0753974	0.0500084	0.056274	0.00875143	0.0793312	0.0631485	0.12731	0.0170022	0.154746	0.186139	0.0301659	0.018829	0.0924341	0.0091179	0.0276935	0.0462371	0.049958	0.112463	0.158175
C_0116	N5-Ethylglutamine	N5-Ethylglutamine	C01047		175.107	12.68	0.00336168	0.00248155	0.00156674	N.D.	N.D.	0.00623037	N.D.	N.D.	0.00048434	0.00620796	0.00279449	0.00356809	0.00732537	0.00675038	0.000770549	N.D.	0.00241042	N.D.	0.00122378	N.D.	N.D.	0.00113571	N.D.	N.D.	0.00297747	N.D.	0.00390533	N.D.	N.D.	N.D.	N.D.	N.D.	0.000227772	N.D.	N.D.	N.D.
C_0135	N6,N6,N6-Trimethyllysine	Trimethyllysine	C03793	HMDB01325	189.159	7.77912	0.00850371	0.00942161	0.0241596	0.0105025	0.00918997	0.00560382	0.0110564	0.0116937	0.00611671	0.010677	0.00919101	0.00779921	0.0168942	0.0088956	0.0097472	0.0111688	0.00892533	0.00881004	0.00833916	0.00939768	0.00992063	0.0103987	0.00978978	0.0184718	0.0096612	0.00899489	0.0118229	0.00862833	0.00870539	0.0112196	0.00861049	0.00994359	0.00658072	0.00841441	0.0127252	0.0137323
C_0132	N6-Acetyllysine	N6-Acetyllysine	C02727	HMDB00206	189.122	12.6338	0.00472364	0.00192513	0.00342835	0.00541773	0.00340289	N.D.	0.00159893	0.00384369	0.00258218	0.00351881	0.00291973	0.0028696	0.00277584	0.00267081	0.00313975	0.00222647	0.00321592	0.00427943	0.0029806	0.00368126	0.00204678	0.00189236	0.00308888	0.0033363	0.00307572	0.00325784	0.00369217	0.0029036	0.00293721	0.00203931	0.00380653	0.00344369	0.00237844	0.00585384	0.00333682	0.0035605
C_0102	N6-Methyllysine	N6-Methyllysine	C02728	HMDB02038	161.128	7.69164	0.00368637	0.000839492	0.00118496	0.00258591	0.000510072	N.D.	0.00142803	0.00498336	0.000563141	N.D.	0.000673844	0.00131188	0.0015529	0.000878466	0.00234913	0.000254141	0.00179086	0.000616331	0.000526869	0.00412921	0.00201748	0.00354447	0.000758671	0.00125641	0.00118336	0.0014314	0.00292575	0.000660748	0.00149555	0.00187988	0.0033129	0.00157187	0.00045011	0.000842776	0.000945222	0.000925987
C_0131	N8-Acetylspermidine	N8-Acetylspermidine	C01029	HMDB02189	188.176	6.85146	0.00131547	0.00095544	0.00145452	0.00145847	0.000752826	0.000648021	0.000445113	0.00131976	0.0010052	0.00068495	0.00096428	0.000632305	0.00133824	0.00136432	0.000719685	0.000892533	0.00089238	0.00105358	0.0005022	0.000598302	0.0011033	0.000901018	N.D.	0.00139164	0.000678198	0.000942156	0.00105173	0.00110242	0.000751439	0.00285503	0.00126715	0.00107881	0.000548324	0.000452519	0.00116816	0.00120391
C_0107	Nicotine	Nicotine	C00745,C16386		163.123	5.76324	N.D.	N.D.	N.D.	N.D.	N.D.	N.D.	N.D.	N.D.	N.D.	N.D.	N.D.	N.D.	N.D.	N.D.	N.D.	N.D.	N.D.	N.D.	N.D.	N.D.	N.D.	N.D.	N.D.	N.D.	0.00084903	N.D.	N.D.	N.D.	N.D.	N.D.	N.D.	N.D.	N.D.	N.D.	N.D.	N.D.
C_0134	Nω-Methylarginine	Nw-Methylarginine			189.133	7.89819	N.D.	N.D.	N.D.	N.D.	N.D.	N.D.	N.D.	N.D.	N.D.	N.D.	N.D.	N.D.	N.D.	N.D.	0.000190072	N.D.	N.D.	N.D.	N.D.	N.D.	N.D.	N.D.	N.D.	N.D.	N.D.	N.D.	N.D.	N.D.	N.D.	N.D.	N.D.	N.D.	N.D.	N.D.	N.D.	N.D.
C_0145	O-Acetylcarnitine	ALCAR	C02571	HMDB00201	204.122	9.91025	0.00462776	0.011464	0.00534002	0.0120007	0.00467301	0.00305858	0.0157122	0.00798306	0.0213734	0.00660349	0.0200954	0.00957558	0.00749342	0.00568112	0.00455012	0.00949197	0.0307944	0.0289838	0.00461936	0.00868933	0.00114059	0.00328683	N.D.	0.00947708	0.00880557	0.0274827	0.0105759	0.00403615	0.00487127	0.00299196	0.00383961	0.00838845	0.0194509	0.0275036	0.00139744	0.0071511
C_0103	O-Acetylhomoserine 2-Aminoadipic acid	O-Acetylhomoserine 2-Aminoadipic acid	C01077 C00956	HMDB00510	162.076	12.0897	0.00367765	0.00121325	0.00354882	0.00547069	0.00874781	0.00345872	0.00131313	0.00376978	0.00548822	0.00832793	0.0028913	0.00351018	0.00316345	0.00253862	0.00431722	0.00661131	0.00651338	0.0031398	0.00540966	0.00386416	0.00337755	0.00157623	0.00304719	0.00427886	0.00178458	0.00605066	0.00358423	0.00169179	0.00173679	0.00453538	0.00611182	0.00328921	0.00348762	0.00826098	0.00476916	0.00285737
A_0096	o-Hydroxyhippuric acid	o-Hydroxyhippuric acid	C07588	HMDB00840	194.047	10.824	0.000225367	0.000267189	0.000280812	N.D.	0.000304801	N.D.	0.000157938	0.000243872	0.000164776	N.D.	0.000123527	0.000243323	0.000488558	0.00792968	0.000222452	N.D.	0.000246537	0.000637299	0.000831294	N.D.	0.000930599	0.000158549	N.D.	0.000214959	0.000294786	0.000406636	0.000167063	0.00733864	0.000127764	0.00015904	0.00656989	0.000264821	0.000316189	0.000245546	0.000196446	0.00309916
A_0109	O-Succinylhomoserine	O-Succinylhomoserine	C01118		218.068	12.6662	9.38329e-05	N.D.	0.000144599	N.D.	N.D.	N.D.	N.D.	N.D.	N.D.	N.D.	N.D.	N.D.	0.000179561	0.000136399	N.D.	N.D.	0.00020504	N.D.	N.D.	N.D.	N.D.	N.D.	N.D.	N.D.	N.D.	0.000176815	0.000207398	0.00011886	N.D.	0.000301075	N.D.	N.D.	8.86945e-05	N.D.	0.000163475	N.D.
C_0179	Octanoylcarnitine	Octanoylcarnitine	C02838	HMDB00791	288.218	11.44	N.D.	N.D.	N.D.	N.D.	N.D.	N.D.	N.D.	N.D.	N.D.	N.D.	N.D.	N.D.	N.D.	0.000299772	N.D.	N.D.	0.000562405	N.D.	N.D.	N.D.	0.000305258	0.000220627	N.D.	0.000430914	N.D.	N.D.	N.D.	0.000220834	N.D.	N.D.	N.D.	N.D.	N.D.	0.000254612	N.D.	N.D.
C_0095	Octopamine Dopamine	Octopamine Dopamine	C04227 C03758	HMDB04825 HMDB00073	154.088	9.51754	0.000182321	N.D.	0.000305867	N.D.	N.D.	N.D.	N.D.	0.000354802	0.000237365	N.D.	N.D.	N.D.	N.D.	0.000203782	0.000129392	N.D.	0.00016232	N.D.	N.D.	N.D.	N.D.	8.47712e-05	N.D.	0.000197797	N.D.	0.000224098	9.27517e-05	0.000167893	0.000198325	N.D.	N.D.	N.D.	0.000136663	N.D.	0.000136844	N.D.
C_0180	Ophthalmic acid	Ophthalmic acid		HMDB05765	290.134	14.7048	0.000714756	0.00062055	0.000438446	N.D.	N.D.	N.D.	0.000708706	N.D.	0.000513169	N.D.	0.00166578	N.D.	N.D.	0.000893022	0.00118148	N.D.	N.D.	N.D.	0.000469601	0.000530102	0.000591871	0.000434591	N.D.	N.D.	0.000486836	0.000766511	0.000418196	0.000391359	0.000481947	N.D.	N.D.	0.00106079	N.D.	N.D.	0.000440892	0.000589788
C_0067	Ornithine	Ornithine	C00077,C00515,C01602	HMDB00214,HMDB03374	133.097	7.37809	0.00814197	0.00133891	0.00130599	0.00290749	0.00169783	0.00383347	0.000660429	0.00176729	0.00145302	0.0019825	0.00174185	0.00231412	0.00306409	0.00143277	0.0012435	0.002252	0.00170322	0.00133267	0.00146255	0.00202121	0.00118108	0.00153773	0.00109007	0.00193255	0.0018227	0.00265419	0.00143901	0.00191234	0.00131502	0.00200116	0.00157757	0.00369602	0.00124125	0.00183676	0.00164576	0.0025692
A_0050	Orotic acid	Orotic acid	C00295	HMDB00226	155.01	10.3738	N.D.	N.D.	0.000434955	N.D.	N.D.	N.D.	N.D.	N.D.	N.D.	N.D.	0.00119159	N.D.	N.D.	N.D.	N.D.	N.D.	N.D.	N.D.	N.D.	N.D.	N.D.	N.D.	N.D.	N.D.	N.D.	N.D.	0.000865923	0.000701158	0.00106645	N.D.	N.D.	N.D.	N.D.	N.D.	0.00054161	N.D.
A_0004	Oxamic acid	Oxamic acid	C01444		88.0049	13.7524	N.D.	0.000294423	0.000422808	N.D.	N.D.	N.D.	N.D.	N.D.	0.00156259	N.D.	N.D.	N.D.	0.00218392	0.00026945	0.000307691	N.D.	N.D.	N.D.	N.D.	N.D.	0.000357042	N.D.	N.D.	N.D.	N.D.	0.000348329	0.000466002	0.000889485	0.000210907	0.000542635	N.D.	0.000810842	0.000224464	N.D.	0.000382978	N.D.
A_0046	p-Anisic acid-1 o-Hydroxyphenylacetic acid-1 Mandelic acid-1 Phenoxyacetic acid-1				151.041	9.36797	0.00032674	0.000334907	N.D.	N.D.	N.D.	N.D.	0.000252103	0.000414775	N.D.	N.D.	0.000443624	0.000453989	0.000392115	0.000279049	0.000405635	0.000284368	0.000354752	N.D.	0.000477368	N.D.	0.000255811	0.000176967	N.D.	N.D.	0.000530191	0.000437682	0.000390767	0.000280621	0.000447035	0.000415104	0.000404325	0.000450468	0.000245072	N.D.	N.D.	N.D.
A_0048	p-Anisic acid-2 o-Hydroxyphenylacetic acid-2 Mandelic acid-2 Phenoxyacetic acid-2				151.041	9.44745	N.D.	N.D.	0.000437268	0.00111345	0.00133421	0.00318387	N.D.	N.D.	0.00182534	0.000620743	N.D.	N.D.	0.000351508	N.D.	N.D.	0.000843812	N.D.	N.D.	N.D.	0.00193391	N.D.	N.D.	0.000758956	0.000569928	N.D.	N.D.	N.D.	N.D.	N.D.	N.D.	N.D.	N.D.	N.D.	0.00342152	0.000139265	0.00149335
A_0036	p-Hydroxybenzoic acid	p-Hydroxybenzoic acid	C00156	HMDB00500	137.025	9.85372	0.000240447	0.000174446	0.000226153	N.D.	0.00135029	N.D.	N.D.	0.000236831	N.D.	N.D.	0.00024419	0.000301592	0.000430185	N.D.	N.D.	0.000173471	0.000150119	N.D.	0.000440928	0.00031534	0.000197518	0.000153612	N.D.	N.D.	N.D.	0.0002302	0.000191951	N.D.	N.D.	0.000330582	N.D.	N.D.	6.72785e-05	N.D.	6.08706e-05	N.D.
A_0047	p-Hydroxyphenylacetic acid	4-HPAA	C00642	HMDB00020	151.041	9.02363	0.00631068	0.00536734	0.0046801	0.00973099	0.00443288	0.012343	0.00970746	0.00290214	0.00259188	0.0040104	0.00293351	0.00568607	0.00287107	0.00449581	0.0027445	0.00317018	0.00333069	0.00352567	0.00454001	0.00760648	0.00143728	0.00254153	0.0124717	0.0036845	0.00336141	0.0147688	0.00472267	0.00694369	0.00298319	0.00270968	0.0014693	0.00363377	0.00425107	0.00345252	0.00350905	0.00424252
A_0079	p-Hydroxyphenylpyruvic acid	HPP	C01179	HMDB00707	179.034	9.05922	N.D.	N.D.	N.D.	N.D.	N.D.	0.000842359	N.D.	N.D.	N.D.	N.D.	N.D.	0.000379071	N.D.	N.D.	N.D.	0.000861778	N.D.	N.D.	N.D.	N.D.	0.000361206	0.000216652	N.D.	0.000264405	N.D.	0.000405879	0.000399921	N.D.	0.000215896	0.000483621	N.D.	0.000471626	N.D.	N.D.	0.000342628	N.D.
A_0110	Pantothenic acid	Pantothenic acid	C00864	HMDB00210	218.105	7.94551	0.000712962	0.000389743	0.000849955	0.00107011	0.00141463	0.000379005	0.000657162	0.000830829	0.000632941	0.000655295	0.000924128	0.000573729	0.000927626	0.000836701	0.000663892	0.000861778	0.000659058	0.00109512	0.000314753	0.00117317	0.000499911	0.000335136	0.000625447	0.00129288	0.000383858	0.000681134	0.000610752	0.0107102	0.000294882	0.000453113	0.0010604	0.00120398	0.000344272	0.000793063	0.000862795	0.00139895
C_0126	Paraxanthine	Paraxanthine	C13747	HMDB01860	181.071	23.1698	0.0208819	0.00754247	0.0057306	0.00957182	0.00867412	0.0109637	0.0078228	0.0166488	0.00858165	0.0303886	0.00243798	0.00577938	0.00611838	0.00615517	0.00281092	0.00354824	0.00809239	0.0157595	0.00574975	N.D.	0.0047323	0.00143556	0.0304782	0.0046906	0.00898594	N.D.	0.00850712	0.000797636	N.D.	0.00361304	N.D.	0.00368443	0.00273535	0.00856229	0.00185873	0.00449546
C_0110	Phe	Phe	C00079,C02057,C02265	HMDB00159	166.086	12.234	0.0218466	0.00790845	0.0150881	0.0186102	0.0150637	0.00783091	0.00770307	0.0112475	0.0115751	0.0142802	0.00794782	0.0127785	0.0137872	0.0109696	0.00903064	0.00795619	0.0220794	0.0105102	0.00689952	0.0120451	0.0109525	0.00543091	0.00957927	0.00922479	0.013605	0.0118887	0.0117567	0.00936191	0.0095191	0.0166636	0.0120175	0.0169919	0.0140671	0.00998989	0.0203273	0.0123215
A_0092	Phenaceturic acid	Phenaceturic acid	C05598	HMDB00821	192.065	8.52506	N.D.	0.000607616	0.000906059	0.000874533	0.000562152	0.000718648	0.000772751	0.000657366	0.000636281	0.000710101	0.000190483	0.000282382	N.D.	0.000641813	0.000336797	0.000234805	0.000541079	0.000880658	N.D.	N.D.	0.000533481	0.000103674	0.00232257	0.000318015	0.000257143	0.000374832	0.000865065	0.000341232	0.000225319	0.000616154	N.D.	N.D.	0.000905128	0.000790583	0.000243713	0.000633191
A_0107	Phosphocreatine	Phosphocreatine	C02305	HMDB01511	210.03	12.7426	N.D.	N.D.	N.D.	N.D.	N.D.	N.D.	N.D.	N.D.	N.D.	N.D.	N.D.	N.D.	N.D.	N.D.	N.D.	0.000238523	N.D.	N.D.	N.D.	N.D.	N.D.	N.D.	N.D.	N.D.	N.D.	N.D.	N.D.	N.D.	N.D.	N.D.	N.D.	N.D.	N.D.	N.D.	N.D.	N.D.
C_0129	Phosphorylcholine	Phosphorylcholine	C00588	HMDB01565	184.073	23.8517	N.D.	N.D.	N.D.	N.D.	0.000784615	N.D.	N.D.	N.D.	N.D.	N.D.	N.D.	0.000858043	N.D.	N.D.	0.00028957	0.00272137	0.000797884	N.D.	N.D.	N.D.	N.D.	0.00135153	N.D.	N.D.	N.D.	N.D.	N.D.	N.D.	0.00022292	N.D.	N.D.	N.D.	0.000241563	N.D.	0.000352079	N.D.
A_0052	Pimelic acid	Pimelic acid	C02656	HMDB00857	159.067	14.2422	0.0054377	0.00563894	0.0033469	0.00101788	0.00208133	0.00116176	0.000839513	0.00110607	0.00131376	0.00422605	0.00185864	0.00121085	0.00166871	0.00274249	0.00178193	0.00150238	0.00175668	0.00142365	0.0010472	0.00196242	0.00399382	0.000409758	N.D.	0.00131994	0.00106833	0.000689842	0.000945449	0.00126102	0.00101019	0.00138284	N.D.	0.000878412	0.00147487	0.00146521	0.00115101	0.00152402
C_0054	Pipecolic acid	Pipecolic acid	C00408	HMDB00070,HMDB00716,HMDB05960	130.087	11.3044	N.D.	N.D.	N.D.	N.D.	N.D.	N.D.	N.D.	N.D.	N.D.	N.D.	N.D.	N.D.	N.D.	N.D.	N.D.	N.D.	N.D.	N.D.	N.D.	N.D.	N.D.	0.000375732	N.D.	N.D.	N.D.	0.000769203	0.000440435	N.D.	N.D.	N.D.	N.D.	N.D.	N.D.	N.D.	N.D.	N.D.
C_0011	Piperidine	Piperidine	C01746		86.0966	7.55928	0.00906883	0.00670428	0.00336068	0.00186896	0.00226859	0.0215038	0.00432465	0.00149447	0.000986938	0.0154307	0.0108238	0.0029346	0.00252929	0.00864186	0.0050494	0.000830517	0.000900001	0.0107242	0.000639644	0.000923803	0.000755954	0.00152181	0.000712818	0.00316172	0.000204559	0.0100494	0.00467501	0.000907322	0.00203663	0.0238545	0.00155976	0.00061021	0.00174904	0.00199131	0.00152386	0.0343108
C_0035	Pro	Pro	C00148,C00763,C16435	HMDB00162,HMDB03411	116.071	11.9057	0.00173604	0.000497477	0.00154584	0.00297937	0.00357195	0.00498703	0.00112292	0.00191378	0.00176246	N.D.	0.0010657	0.00280341	0.00298559	0.00117706	0.000670159	0.00241981	0.00358857	0.00211878	0.000953299	0.00179801	0.00136274	0.00149071	N.D.	0.00112522	0.00126035	0.00316632	0.00199606	0.00153355	0.00162742	0.00382431	0.00161065	0.00462034	0.00204953	0.00158882	0.00265849	0.00500904
C_0113	Propylthiouracil	Propylthiouracil	C07569		171.058	25.9799	0.00168375	N.D.	N.D.	0.00260482	N.D.	N.D.	N.D.	0.0011437	N.D.	N.D.	0.00124626	N.D.	N.D.	N.D.	0.000890125	N.D.	0.00134962	N.D.	N.D.	N.D.	0.00134836	0.000624123	N.D.	N.D.	N.D.	0.00125441	0.00114665	0.000840048	0.000865515	0.00169404	N.D.	N.D.	N.D.	0.0013053	N.D.	N.D.
C_0012	Putrescine	Putrescine	C00134	HMDB01414	89.1076	5.04835	N.D.	N.D.	N.D.	N.D.	N.D.	N.D.	N.D.	N.D.	N.D.	N.D.	N.D.	N.D.	N.D.	N.D.	N.D.	N.D.	N.D.	N.D.	N.D.	N.D.	N.D.	N.D.	N.D.	0.000379447	N.D.	N.D.	N.D.	N.D.	N.D.	N.D.	N.D.	N.D.	N.D.	N.D.	N.D.	N.D.
C_0111	Pyridoxal	Pyridoxal	C00250	HMDB01545	168.065	9.57939	0.000146728	N.D.	0.000206845	N.D.	N.D.	N.D.	N.D.	N.D.	N.D.	N.D.	N.D.	N.D.	N.D.	0.000120381	N.D.	N.D.	N.D.	N.D.	N.D.	N.D.	N.D.	N.D.	N.D.	N.D.	0.000417183	N.D.	N.D.	0.00687248	N.D.	N.D.	N.D.	N.D.	N.D.	N.D.	N.D.	0.000343883
A_0077	Pyrophosphate	Pyrophosphate	C00013	HMDB00250	176.937	17.5143	0.00427945	N.D.	N.D.	N.D.	N.D.	N.D.	N.D.	0.00485312	N.D.	N.D.	N.D.	N.D.	N.D.	0.00345061	N.D.	N.D.	N.D.	N.D.	0.00282139	N.D.	N.D.	N.D.	N.D.	N.D.	N.D.	0.00221189	N.D.	0.00473454	N.D.	N.D.	N.D.	N.D.	0.00273397	N.D.	N.D.	N.D.
A_0003	Pyruvic acid	Pyruvic acid	C00022	HMDB00243	87.0098	13.2776	N.D.	N.D.	N.D.	N.D.	N.D.	N.D.	N.D.	N.D.	N.D.	N.D.	N.D.	N.D.	N.D.	N.D.	N.D.	N.D.	N.D.	N.D.	N.D.	N.D.	N.D.	N.D.	N.D.	N.D.	N.D.	N.D.	N.D.	N.D.	N.D.	N.D.	N.D.	N.D.	N.D.	N.D.	0.00103457	N.D.
A_0091	Quinic acid	Quinic acid	C00296	HMDB03072	191.057	8.53656	0.000674843	0.00659729	0.0085623	0.00739964	0.00405892	0.00143055	0.00617852	0.00731552	0.00369967	0.00152386	0.00066669	0.00169429	0.00126644	0.00628441	0.00357726	0.0015792	0.00454669	0.0128737	0.00102306	0.00103243	0.00774823	0.000606473	0.0298591	0.0022261	0.00158686	0.000407393	0.00895502	0.00397041	0.000599188	0.00393548	N.D.	0.00102447	0.0047198	0.00928795	0.00170645	0.00687036
A_0058	Quinolinic acid	Quinolinic acid	C03722	HMDB00232	166.016	16.3169	0.000829835	0.000745995	0.0014272	0.000750076	N.D.	0.000907588	0.000844994	0.000725215	0.000948576	0.000913838	0.00109062	0.000861875	0.00114145	0.00138297	0.00105821	0.000963383	0.000818941	N.D.	0.00112783	0.000822201	0.000797359	0.000850277	N.D.	0.00125176	0.000682886	0.00183024	0.00116944	0.000954032	0.000695911	0.00128232	N.D.	0.00126882	0.000648944	0.000795543	0.00132578	0.000895601
C_0187	Ranitidine	Ranitidine	C07233	HMDB01930	315.148	8.57742	N.D.	N.D.	N.D.	N.D.	N.D.	N.D.	N.D.	N.D.	N.D.	N.D.	N.D.	N.D.	N.D.	N.D.	N.D.	N.D.	N.D.	N.D.	N.D.	N.D.	N.D.	N.D.	N.D.	N.D.	N.D.	N.D.	N.D.	N.D.	0.0548242	N.D.	N.D.	N.D.	N.D.	N.D.	N.D.	N.D.
C_0189	Riboflavin	Riboflavin	C00255	HMDB00244	377.148	25.7929	0.0010794	0.000708645	0.000665645	N.D.	0.00185678	N.D.	0.00133148	N.D.	0.00115223	N.D.	0.00108875	0.00261904	N.D.	0.00129114	0.000824091	N.D.	0.00397799	N.D.	0.0078863	N.D.	0.000302062	N.D.	N.D.	N.D.	0.000912817	N.D.	0.00103383	0.000742647	0.00192046	N.D.	N.D.	0.00144957	0.000411243	N.D.	0.000405548	0.00191985
C_0190	S-Adenosylhomocysteine	SAHC	C00021	HMDB00939	385.129	9.54415	N.D.	N.D.	N.D.	N.D.	N.D.	N.D.	N.D.	N.D.	N.D.	N.D.	N.D.	N.D.	N.D.	N.D.	N.D.	N.D.	N.D.	N.D.	N.D.	N.D.	N.D.	6.51516e-05	N.D.	N.D.	N.D.	N.D.	N.D.	N.D.	N.D.	N.D.	N.D.	N.D.	N.D.	N.D.	N.D.	0.000216448
C_0191	S-Adenosylmethionine	SAM	C00019	HMDB01185	399.144	7.70559	0.00066391	0.000386063	0.000284962	0.000949616	0.000359796	0.000687059	0.000541667	0.000641064	0.000934084	0.000648773	0.000404921	0.00042784	0.000539712	0.000340293	0.00022175	0.000577593	0.000345216	0.000716339	0.000547134	0.000757953	0.000507166	0.000591917	N.D.	0.00078715	0.000624675	0.00054645	0.00062648	0.00037264	0.000619048	0.000963413	N.D.	0.000713199	0.00032097	0.000544802	0.000397845	0.000683284
C_0122	S-Carboxymethylcysteine	S-Carboxymethylcysteine	C03727		180.031	14.6262	N.D.	N.D.	N.D.	N.D.	N.D.	N.D.	N.D.	N.D.	N.D.	N.D.	N.D.	N.D.	N.D.	N.D.	N.D.	N.D.	N.D.	N.D.	N.D.	N.D.	N.D.	N.D.	N.D.	N.D.	N.D.	N.D.	N.D.	N.D.	N.D.	N.D.	0.0205186	N.D.	N.D.	N.D.	N.D.	N.D.
C_0070	S-Methylcysteine	S-Methylcysteine		HMDB02108	136.042	12.7676	0.000903615	N.D.	N.D.	N.D.	N.D.	N.D.	N.D.	N.D.	0.000941772	N.D.	0.000344221	N.D.	N.D.	0.000568072	N.D.	N.D.	0.000419137	N.D.	N.D.	N.D.	N.D.	0.000248391	N.D.	N.D.	N.D.	0.000631917	0.000447486	0.000326133	N.D.	N.D.	N.D.	N.D.	N.D.	N.D.	N.D.	N.D.
C_0176	Saccharopine	Saccharopine	C00449	HMDB00279	277.138	11.8151	N.D.	0.00019044	0.000342175	N.D.	N.D.	N.D.	N.D.	N.D.	0.000446861	N.D.	0.000300425	0.000348654	N.D.	0.000245089	0.000227551	0.000387899	0.000418375	N.D.	N.D.	N.D.	0.000200309	0.000151774	N.D.	N.D.	N.D.	0.000461656	0.000285849	0.000373224	0.000380429	N.D.	N.D.	N.D.	0.000245325	0.000463638	0.000245595	0.000306101
C_0013	Sarcosine	Sarcosine	C00213	HMDB00271	90.0551	10.3589	N.D.	N.D.	0.000904397	N.D.	N.D.	N.D.	N.D.	N.D.	N.D.	N.D.	N.D.	N.D.	N.D.	0.000467361	N.D.	N.D.	0.00127494	N.D.	N.D.	N.D.	0.00057802	N.D.	N.D.	N.D.	N.D.	N.D.	N.D.	N.D.	N.D.	N.D.	N.D.	N.D.	N.D.	N.D.	0.000478955	0.000662792
C_0143	SDMA	SDMA		HMDB03334	203.15	8.47826	0.00983153	0.00787477	0.00776164	0.00912917	0.0081337	0.00804952	0.00657822	0.00820346	0.00764949	0.00929506	0.0065986	0.00913946	0.00874334	0.0068326	0.00683009	0.00816898	0.00813964	0.0120964	0.00813564	0.0123768	0.00651005	0.00657143	0.00753253	0.0088403	0.0098379	0.00748408	0.0128605	0.0115135	0.00802355	0.00913726	0.0073408	0.00933209	0.00906782	0.0073237	0.0110635	0.00803995
A_0100	Sebacic acid	Sebacic acid	C08277	HMDB00792	201.114	12.017	0.000172167	N.D.	N.D.	N.D.	0.000318473	N.D.	N.D.	N.D.	N.D.	N.D.	N.D.	N.D.	N.D.	N.D.	N.D.	N.D.	N.D.	N.D.	0.000301088	N.D.	0.000317747	N.D.	N.D.	0.000158747	N.D.	N.D.	N.D.	N.D.	0.000183193	0.000577144	N.D.	N.D.	N.D.	N.D.	N.D.	N.D.
C_0027	Ser	Ser	C00065,C00716,C00740	HMDB00187,HMDB03406	106.05	10.9438	0.0517327	0.0193524	0.0465578	0.0596045	0.076703	0.0220034	0.0175303	0.0320397	0.0226563	0.0330681	0.031444	0.0321955	0.0443398	0.0354911	0.0248709	0.0206912	0.100007	0.0275442	0.0232862	0.0360593	0.0356907	0.016945	0.019194	0.017839	0.0520856	0.0592535	0.038295	0.0298673	0.0191774	0.0615508	0.020511	0.0488026	0.0258594	0.0344037	0.033506	0.0368832
C_0084	Spermidine	Spermidine	C00315	HMDB01257	146.164	4.84954	N.D.	N.D.	N.D.	N.D.	N.D.	N.D.	N.D.	N.D.	N.D.	N.D.	N.D.	N.D.	N.D.	8.26144e-05	N.D.	N.D.	N.D.	N.D.	N.D.	N.D.	N.D.	0.0006182	N.D.	N.D.	N.D.	N.D.	N.D.	N.D.	N.D.	N.D.	N.D.	N.D.	N.D.	N.D.	7.06877e-05	N.D.
C_0144	Spermine	Spermine	C00750	HMDB01256	203.222	4.78466	N.D.	N.D.	N.D.	N.D.	N.D.	N.D.	N.D.	N.D.	N.D.	N.D.	N.D.	N.D.	N.D.	N.D.	N.D.	N.D.	N.D.	N.D.	N.D.	N.D.	N.D.	0.00320391	N.D.	N.D.	N.D.	N.D.	N.D.	N.D.	N.D.	N.D.	N.D.	N.D.	N.D.	N.D.	N.D.	N.D.
C_0080	Stachydrine	Stachydrine	C10172	HMDB04827	144.101	12.732	0.00847393	0.0982763	0.00867649	0.00844628	0.0238202	0.13847	0.0190578	0.123033	0.00656453	0.0862506	0.00393626	0.0041803	0.0109574	0.020951	0.00458225	0.0541198	0.02046	0.00823092	0.0449108	0.0251643	0.0116323	0.014829	0.00708441	0.0331218	0.0014781	0.012917	0.0131138	0.00993111	0.0130832	0.0384905	0.0165238	0.00615617	0.00415339	0.00432506	0.00362954	0.0316244
A_0070	Suberic acid	Suberic acid	C08278	HMDB00893	173.083	13.2675	0.0011838	0.000817761	0.000695812	0.000683403	0.00105273	N.D.	0.000247619	0.000398132	0.000389117	0.000657677	0.000330838	0.000324003	0.000593883	0.0022123	0.000385769	0.000407657	0.000406826	N.D.	0.000472357	0.000498844	0.000569914	0.000296401	N.D.	0.000397649	0.000476642	0.000545589	0.000302372	0.00025248	0.000236959	0.00127132	N.D.	0.000260725	0.000276387	0.000456988	0.000163244	0.000394296
A_0019	Succinic acid	Succinic acid	C00042	HMDB00254	117.02	21.8722	0.00161904	N.D.	0.00265571	0.00523831	0.00490657	N.D.	N.D.	N.D.	N.D.	N.D.	0.00170683	N.D.	0.00311662	0.00205492	0.00123816	0.00193854	N.D.	0.0190064	0.00154051	0.00643241	0.00158119	N.D.	N.D.	0.00357467	0.00307723	0.00430451	0.00535488	0.00103373	0.00182666	0.0024071	N.D.	N.D.	0.00123021	0.00284858	0.00246757	0.00281528
A_0121	Sulfotyrosine	Sulfotyrosine			260.025	8.73926	0.00209323	0.00265791	0.00432872	0.00323366	0.00203227	0.00283298	0.00315527	0.00318698	0.00205247	0.00169304	0.00209209	0.00276684	0.00346051	0.00253176	0.00234372	0.0039985	0.00313785	0.00619655	0.00230075	0.00453235	0.00341376	0.00229829	0.0047955	0.00516319	0.00545832	0.00312738	0.00364677	0.00303881	0.0025417	0.00302575	0.00294318	0.00480909	0.00231878	0.00271899	0.00267992	0.00324536
A_0045	Tartaric acid	Tartaric acid	C00898	HMDB00956	149.009	23.3483	0.000740191	0.000832482	0.00148793	0.00253804	N.D.	N.D.	0.000400077	N.D.	N.D.	N.D.	0.0002424	0.00129537	0.0034713	0.000405402	0.000137214	N.D.	0.00337544	0.00241687	N.D.	N.D.	N.D.	0.000829391	N.D.	N.D.	N.D.	N.D.	N.D.	0.00236835	0.000902662	N.D.	N.D.	N.D.	N.D.	0.000744078	N.D.	0.000501305
C_0047	Taurine	Taurine	C00245	HMDB00251	126.022	25.693	0.0542619	0.0237603	0.0415456	0.0726759	0.06019	0.0123046	0.0252826	0.0689473	0.0176227	0.0894848	0.0497553	0.0466712	0.103446	0.0625474	0.0514778	0.093452	0.0999557	0.0419942	0.024199	0.0680979	0.0355314	0.00919416	0.0157424	0.0424637	0.00693961	0.0203714	0.0414448	0.016404	0.0542993	0.0367945	0.0473119	0.107481	0.0340676	0.0427625	0.0380971	0.0157559
A_0056	Terephthalic acid	Terephthalic acid	C06337	HMDB02428	165.02	17.2851	0.000405492	0.000303624	N.D.	0.000932317	0.000739082	0.00102118	0.000492249	0.000702172	0.000535523	0.00141186	0.000375953	0.000559642	0.000552007	0.000229043	0.000190574	0.000579269	0.0003397	0.00123961	0.00037488	0.000868523	0.000338305	0.000181334	0.00113062	0.000467393	0.000452253	0.000310088	0.000280059	N.D.	0.000229199	0.000555639	0.00139759	0.00062929	N.D.	0.000610764	0.000219503	0.000337384
C_0125	Theobromine	Theobromine	C07480	HMDB02825	181.071	25.1198	0.00453696	0.00144061	0.00170812	N.D.	0.00305032	N.D.	0.00187894	0.00371602	0.00207574	0.00617661	N.D.	0.00150571	N.D.	0.00222272	0.000567538	N.D.	0.00148908	0.00519346	N.D.	N.D.	0.000956263	0.00061672	0.00536489	0.00148953	0.00205439	0.00108886	0.00174438	N.D.	N.D.	0.00610716	N.D.	N.D.	0.000726362	0.0020747	0.000651143	N.D.
C_0172	Thiamine	Thiamine	C00378	HMDB00235	265.111	7.13925	N.D.	N.D.	N.D.	N.D.	N.D.	N.D.	N.D.	N.D.	N.D.	N.D.	N.D.	N.D.	N.D.	0.000372158	N.D.	N.D.	N.D.	N.D.	N.D.	N.D.	N.D.	N.D.	N.D.	N.D.	N.D.	N.D.	N.D.	0.0197493	N.D.	N.D.	0.00107886	0.000299955	N.D.	N.D.	N.D.	0.000580183
C_0068	Thiaproline	Thiaproline			134.028	15.5988	N.D.	N.D.	N.D.	N.D.	N.D.	N.D.	N.D.	N.D.	N.D.	N.D.	N.D.	N.D.	0.000570378	N.D.	N.D.	N.D.	N.D.	N.D.	N.D.	N.D.	N.D.	N.D.	N.D.	N.D.	N.D.	N.D.	N.D.	N.D.	N.D.	N.D.	N.D.	N.D.	N.D.	N.D.	N.D.	N.D.
C_0042	Thr	Thr	C00188,C00820	HMDB00167	120.065	11.5559	0.0323137	0.00622105	0.021469	0.0390213	0.0367295	0.00849649	0.00804777	0.0178665	0.0124035	0.0160433	0.0140309	0.0156067	0.0283006	0.00968359	0.013583	0.00997472	0.0788838	0.0143035	0.0119867	0.0194619	0.0178462	0.00762978	0.00690516	0.0130768	0.0157657	0.0268528	0.0140239	0.00751129	0.00735426	0.034634	0.0139437	0.0310769	0.0155474	0.0200976	0.0147719	0.0191243
A_0035	Threonic acid	Threonic acid	C01620	HMDB00943	135.031	9.5831	0.0190338	0.0170718	0.0224065	0.0282084	0.0192893	0.027547	0.0173204	0.0199681	0.0206638	0.0173474	0.0169519	0.0199	0.0322562	0.026753	0.0153806	0.0189343	0.0168044	0.0385315	0.0180375	0.0206646	0.0176332	0.0159939	0.0239943	0.0230038	0.0244073	0.0214779	0.0339961	0.0264116	0.0181865	0.0228192	0.0153826	0.0254159	0.0145186	0.014747	0.0194634	0.0255222
A_0008	Tiglic acid	Tiglic acid	C08279	HMDB01470	99.046	9.77159	0.000828997	0.00055646	0.00106628	N.D.	N.D.	0.000314901	N.D.	0.000204827	0.000323986	N.D.	0.000283576	N.D.	0.000475234	0.00072017	0.000219449	0.000164797	0.000223754	N.D.	0.000295166	N.D.	0.00063237	8.79139e-05	N.D.	N.D.	0.000151635	0.000121158	0.00018909	0.000241853	8.95179e-05	0.000475119	N.D.	0.00024844	0.000125667	0.000355297	9.29199e-05	0.000543563
A_0043	trans-Cinnamic acid	trans-Cinnamic acid	C00423	HMDB00930	147.045	9.28403	0.000211124	6.84534e-05	0.000392732	N.D.	N.D.	N.D.	N.D.	N.D.	N.D.	N.D.	N.D.	0.000291347	0.000213823	9.53232e-05	0.000210209	N.D.	0.000343768	N.D.	N.D.	N.D.	N.D.	N.D.	N.D.	N.D.	N.D.	N.D.	0.000133593	0.00010174	0.000192893	N.D.	N.D.	0.000272328	0.000142436	N.D.	0.000154943	N.D.
C_0056	trans-Glutaconic acid	trans-Glutaconic acid	C02214	HMDB00620	131.033	26.8416	N.D.	N.D.	0.000936854	0.00138848	0.00136405	N.D.	N.D.	N.D.	N.D.	N.D.	N.D.	N.D.	0.00146826	0.000500014	0.000498827	N.D.	N.D.	N.D.	N.D.	N.D.	0.000842258	N.D.	N.D.	0.0011999	N.D.	0.00138968	0.00174709	0.00035509	N.D.	0.00152483	N.D.	N.D.	N.D.	N.D.	0.00106032	N.D.
C_0090	Triethanolamine	Triethanolamine	C06771		150.113	8.986	N.D.	N.D.	N.D.	0.00133741	0.000391585	0.00268187	0.000442217	0.000252662	N.D.	N.D.	N.D.	0.000210374	0.000334867	N.D.	N.D.	N.D.	0.000224048	N.D.	N.D.	N.D.	N.D.	N.D.	N.D.	N.D.	0.000276411	0.000214677	N.D.	N.D.	N.D.	0.000262127	0.00142999	0.000624371	N.D.	N.D.	N.D.	N.D.
C_0075	Trigonelline	Trigonelline	C01004	HMDB00875	138.055	11.4813	0.0220485	0.0637567	0.0606551	0.0445752	0.0494293	0.0185799	0.0403499	0.0221375	0.0134817	0.0228349	0.00431122	0.017376	0.0358933	0.0529019	0.0224972	0.0400022	0.0203197	0.0231205	0.0189021	0.00279776	0.0245325	0.00515772	0.17932	0.0212056	0.0195973	0.0103321	0.0321539	0.0259315	0.0180152	0.019816	0.00964354	0.0159955	0.0278596	0.0271011	0.0120133	0.0819671
C_0001	Trimethylamine	Trimethylamine	C00565	HMDB00906	60.0812	6.32184	N.D.	N.D.	N.D.	N.D.	0.00486086	N.D.	N.D.	0.00192722	0.00154816	N.D.	N.D.	0.0014088	0.00359154	N.D.	N.D.	0.00158564	N.D.	N.D.	N.D.	0.00172826	N.D.	0.00074147	N.D.	0.0388539	N.D.	N.D.	N.D.	N.D.	N.D.	N.D.	N.D.	0.00254769	0.000794485	N.D.	0.000500705	0.00082993
C_0009	Trimethylamine N-oxide	Trimethylamine N-oxide	C01104	HMDB00925	76.0758	7.12585	0.084225	0.165788	0.0528577	0.295902	0.247486	0.047165	0.0569765	0.189465	0.0882017	0.212559	0.197758	0.0880925	0.217483	0.0290822	0.163119	0.275396	0.229073	0.375424	0.0804727	0.460634	0.231932	0.193209	0.0489343	0.199282	0.0117361	0.0838115	0.116249	0.043531	0.0494061	0.10127	0.0138597	0.0701329	0.0660246	0.151044	0.0533837	0.400019
C_0010	Trimethylsulfonium	Trimethylsulfonium	C01008	HMDB12295	77.0407	6.27773	N.D.	N.D.	N.D.	N.D.	0.00151721	N.D.	N.D.	N.D.	0.000642903	N.D.	N.D.	N.D.	N.D.	N.D.	N.D.	N.D.	N.D.	N.D.	N.D.	N.D.	N.D.	N.D.	N.D.	N.D.	N.D.	N.D.	N.D.	N.D.	N.D.	N.D.	N.D.	N.D.	N.D.	N.D.	N.D.	N.D.
C_0146	Trp	Trp	C00078,C00525,C00806	HMDB00929	205.096	12.1515	0.0187863	0.00694718	0.0115058	0.014195	0.00986043	0.0020397	0.00566192	0.00738769	0.00689127	0.00736321	0.00596624	0.00683835	0.00896536	0.00611583	0.0071384	0.00531385	0.0169453	0.00821464	0.00443169	0.00830338	0.0129679	0.00352855	0.00608813	0.00740123	0.0102719	0.006194	0.0112235	0.00611111	0.00619519	0.0154469	0.00921607	0.0158384	0.00968761	0.00651205	0.0129037	0.00868097
C_0128	Tyr	Tyr	C00082,C01536,C06420	HMDB00158	182.081	12.5391	0.0212408	0.0062366	0.015443	0.0180824	0.0131925	0.00352703	0.00594579	0.0101146	0.00841828	0.00733909	0.00667313	0.00989705	0.0105158	0.00878702	0.00654231	0.00572364	0.0223095	0.00690058	0.00430306	0.00916828	0.0126978	0.0043063	0.00662796	0.00898965	0.0119671	0.00726739	0.0118402	0.00696052	0.00605756	0.0157335	0.0111702	0.0195589	0.0111182	0.00788407	0.0138367	0.0105342
C_0076	Tyramine	Tyramine	C00483	HMDB00306	138.091	9.03021	0.000598536	0.000364039	0.000791623	0.000913674	0.000335232	N.D.	0.000336973	0.000563114	0.000888917	N.D.	0.000484829	0.000476297	0.000621896	0.000534633	0.000329279	0.00033318	0.000747587	N.D.	N.D.	N.D.	0.000362794	0.000206931	N.D.	0.000481372	0.000497834	0.000395705	0.000256559	0.000407154	0.000255364	0.00030125	N.D.	0.000642394	0.000504441	0.000405822	0.000601752	0.000809438
C_0031	Uracil	Uracil	C00106	HMDB00300	113.035	25.7168	0.00133145	0.00164271	0.00125812	N.D.	0.00408925	N.D.	N.D.	N.D.	N.D.	0.00423511	0.00129467	0.00180591	N.D.	0.00084306	0.0020783	N.D.	0.00094039	0.00324678	N.D.	N.D.	0.00161739	0.000446807	N.D.	0.00209705	N.D.	0.00111578	0.001925	0.0011381	N.D.	0.00117174	N.D.	0.00177527	N.D.	0.00297862	0.00118402	0.000804315
C_0002	Urea	Urea	C00086	HMDB00294	61.04	24.5159	5.8218	6.43483	6.08048	9.98577	9.20622	6.82512	6.29074	9.5016	5.27298	13.0005	7.31527	8.21388	7.79803	4.03004	5.37003	8.17535	6.74873	9.57771	6.18973	9.6066	4.58334	3.71762	6.77762	8.58178	5.3461	7.78077	5.10927	2.71257	4.68782	6.91692	7.46381	11.5738	5.7474	10.7486	5.20261	6.17855
A_0060	Uric acid	Uric acid	C00366	HMDB00289	167.022	9.26694	0.0767004	0.0645516	0.0414592	0.126418	0.109738	0.0801624	0.0603926	0.121912	0.0816672	0.162697	0.0599075	0.104736	0.087646	0.0354618	0.0469732	0.12434	0.0764483	0.142148	0.0926226	0.128529	0.0502609	0.0446082	0.0965149	0.109771	0.101936	0.0992706	0.0633437	0.038115	0.0657574	0.0673528	0.0664435	0.106726	0.0285315	0.113184	0.0322149	0.0631808
C_0168	Uridine	Uridine	C00299	HMDB00296	245.076	25.7765	0.0140997	0.0129383	0.0179592	0.0200498	0.0132489	0.0161869	0.0137744	0.0173127	0.0140949	0.0149797	0.0138603	0.0148267	0.0193928	0.0144595	0.0140475	0.0154649	0.0138978	0.0179201	0.0161268	0.0171632	0.0149891	0.0133254	0.0173953	0.0177139	0.0143287	0.0157387	0.0180432	0.0158416	0.0145688	0.0170998	0.0139259	0.0192383	0.0119988	0.0120201	0.017787	0.0150079
C_0077	Urocanic acid	Urocanic acid	C00785	HMDB00301	139.05	8.965	0.00123412	0.00114588	N.D.	0.000769907	0.000475393	N.D.	0.000278075	N.D.	N.D.	N.D.	0.00100961	0.000412475	0.000339773	0.00121246	0.00106681	N.D.	0.000278916	N.D.	0.000420262	N.D.	N.D.	N.D.	N.D.	N.D.	0.000505166	0.000225444	N.D.	N.D.	0.000281005	N.D.	N.D.	N.D.	N.D.	N.D.	N.D.	0.000619886
C_0038	Val	Val	C00183,C06417,C16436	HMDB00883	118.086	11.0137	0.0111535	0.00429721	0.0108099	0.0190585	0.0153773	N.D.	0.00668829	0.0137943	0.0121219	N.D.	0.00707113	0.010891	0.0112211	0.00863753	0.00661548	0.0104915	0.0138254	N.D.	0.00956911	0.0136586	0.00835225	0.00594213	N.D.	0.0078604	0.0100828	0.0133207	0.0103215	0.00694092	0.00571062	0.0105095	N.D.	0.0104598	0.00970057	0.0107215	0.0130917	0.00906584
A_0098	Vanillylmandelic acid	VMA	C05584	HMDB00291	197.047	8.50537	0.00189216	0.00135803	0.00223435	0.00173684	0.00153526	0.00208509	0.00109012	0.00111759	0.00161046	0.00132608	0.00118443	0.00127424	0.00210016	0.00146757	0.00131554	0.00166594	0.00152967	0.00201684	0.00113739	0.00170854	0.00113853	0.00090781	0.00159248	0.00151773	0.00128041	0.00132327	0.00183683	0.00149343	0.00146693	0.00164841	0.000927658	0.0021486	0.00109282	0.00150862	0.00143807	0.00162387
A_0023	XA0003	XA0003			124.992	13.0724	N.D.	0.000237747	N.D.	N.D.	N.D.	N.D.	0.000666628	N.D.	N.D.	N.D.	0.000169	0.000611508	N.D.	N.D.	0.000124278	N.D.	0.000470291	N.D.	0.00301543	N.D.	N.D.	N.D.	N.D.	N.D.	N.D.	N.D.	N.D.	0.000287312	0.00628898	N.D.	N.D.	N.D.	N.D.	N.D.	N.D.	N.D.
A_0038	XA0004	XA0004			144.031	9.65346	0.00267382	0.00196785	0.00217911	0.00267249	0.00255582	0.00217394	0.0017134	0.00180952	0.00203688	0.00213269	0.00163271	0.001912	0.00272514	0.00250519	0.00180826	0.00144291	0.0019605	0.00190277	0.00161567	0.00202477	0.00184767	0.00155852	0.00159369	0.0021829	0.00185991	0.00321447	0.00201448	0.00260076	0.00251149	0.00220405	0.0014098	0.00263592	0.00163448	0.0014925	0.00190705	0.00242746
C_0092	Xanthine	Xanthine	C00385	HMDB00292	153.04	22.35	0.00395804	0.00279895	0.001608	0.00406329	0.0032844	0.00362658	0.00253357	0.00544702	0.00349705	0.00519018	0.0026777	0.00263559	0.00313769	0.00116604	0.00172403	0.00342786	0.00247672	0.00676336	0.00306783	0.00433537	0.00343456	0.0020756	0.00659252	0.00499235	0.00294008	0.00424508	0.00384675	0.00133027	0.00270958	0.00454124	0.0044172	0.00376039	0.00106697	0.00315985	0.00356792	0.00225797
A_0125	Xanthosine	Xanthosine	C01762	HMDB00299	283.069	7.90101	0.000268932	0.000320553	0.000268955	0.000304475	N.D.	N.D.	0.000247121	0.000189465	0.000218774	0.000274032	0.000221633	0.000204263	0.000269024	0.000243554	0.000203279	0.00028189	0.000190802	N.D.	0.000248705	0.00022448	0.000252948	0.000150574	0.000324751	0.000252434	0.000199352	0.000335834	0.000325258	0.000287508	0.000243888	0.000407602	N.D.	0.000223186	0.000157387	0.000211442	0.00033156	0.000330227
A_0102	Xanthurenic acid	Xanthurenic acid	C02470	HMDB00881	204.032	13.1436	N.D.	N.D.	N.D.	N.D.	N.D.	N.D.	N.D.	N.D.	N.D.	N.D.	N.D.	N.D.	N.D.	N.D.	0.000134442	N.D.	N.D.	N.D.	N.D.	N.D.	N.D.	7.74706e-05	N.D.	0.000123354	N.D.	N.D.	N.D.	N.D.	0.000202039	N.D.	N.D.	N.D.	9.53617e-05	N.D.	N.D.	N.D.
C_0004	XC0001	XC0001			72.0814	6.89036	0.0162963	0.0101108	0.00748823	0.00241376	0.00335232	0.00607032	0.00387085	0.0013762	0.001749	0.00647567	0.00504269	0.00438359	0.00266299	0.00504223	0.00542463	0.000953332	0.0018061	0.00974035	0.00255329	0.00267686	0.00112408	0.00248502	0.000896233	0.00495198	0.000429647	0.00867389	0.00470538	0.00120947	0.00266353	0.0329517	0.000816775	0.000998993	0.00155386	0.00317431	0.00359782	0.0145379
C_0052	XC0016	XC0016			129.066	9.59217	0.0212996	0.0070735	0.0320786	0.0355841	0.04168	0.0168564	0.0285597	0.0358471	0.0240796	0.0413767	0.0203275	0.0342697	0.0345723	0.0133501	0.029243	0.0343868	0.0432679	0.0257115	0.0299884	0.0282768	0.015362	0.0142778	0.0194191	0.0296473	0.0262899	0.043253	0.0249296	0.0074329	0.0197206	0.0198346	0.0219995	0.0378188	0.0231241	0.0279428	0.0203363	0.0300747
C_0081	XC0029	XC0029			144.101	13.5813	0.00205129	0.00288187	0.00378538	0.00450594	0.00241887	0.00231297	0.00843495	0.0073635	0.00180378	0.00137955	0.00151288	0.00195719	0.00252193	0.00339034	0.00615369	0.00272624	0.00255673	0.00137453	0.00176034	0.00706338	0.00522882	0.00366996	0.0056546	0.00355933	0.000864427	0.00104512	0.00710011	0.00223905	0.0076426	0.00478968	0.0031526	0.00163238	0.00211222	0.00145874	0.00231276	0.00385636
C_0114	XC0040	XC0040			174.087	13.504	0.00168229	0.000730669	0.000815828	0.00307585	0.00160969	0.00149904	0.000944297	0.00106038	0.00182973	0.00143743	0.000985026	0.00134498	0.00147072	0.00114559	0.00112972	0.00093266	0.00123455	N.D.	0.00114361	N.D.	0.000684567	0.00107722	N.D.	0.0015965	0.000587283	0.00140112	0.000939449	0.00107463	0.00239508	0.00109839	0.000872753	0.000978395	0.000642776	0.00138091	0.00103494	0.00149464
C_0150	XC0061	XC0061			218.139	10.2241	N.D.	N.D.	N.D.	N.D.	N.D.	N.D.	0.00100706	N.D.	0.00140881	N.D.	0.00121937	N.D.	N.D.	0.000345407	N.D.	N.D.	0.00215665	N.D.	N.D.	N.D.	N.D.	0.000175835	N.D.	N.D.	N.D.	0.00114001	0.000498472	0.000285476	N.D.	N.D.	N.D.	N.D.	0.00152628	0.00279517	N.D.	0.000408561
C_0152	XC0065	XC0065			221.091	14.5641	0.00188277	0.00169712	0.00256686	0.00231729	0.00131203	0.00163372	0.00139713	0.00151597	0.00144149	0.00181849	0.0015682	0.0012457	0.00192702	0.00170736	0.00199932	0.00156862	0.00134048	0.00216995	0.00163083	0.00174066	0.00144798	0.00140002	0.001682	0.00191439	0.00137692	0.00214273	0.00210454	0.00181377	0.00146468	0.00205495	0.00129768	0.00274723	0.00127803	0.00141982	0.00185873	0.00138066
C_0160	XC0071	XC0071			234.18	6.71043	0.000303626	0.000211168	0.000470903	N.D.	N.D.	N.D.	0.000312835	N.D.	0.00036806	N.D.	0.000331159	N.D.	0.000539712	0.000284823	0.000277077	0.000366011	N.D.	0.000474458	N.D.	N.D.	0.000221619	0.000261347	N.D.	0.000444033	0.00028301	0.000333119	0.000330326	0.000392822	0.000305076	0.000383409	N.D.	0.000482761	0.000268311	N.D.	0.000359782	0.000347725
C_0170	XC0089	XC0089			255.097	10.4595	0.000334134	0.000316753	0.000335023	N.D.	N.D.	0.000347433	0.000408423	0.000333299	0.000420914	N.D.	0.000275838	0.000659488	0.000383932	0.000239188	0.000293585	N.D.	0.000755208	N.D.	0.00114361	N.D.	0.000237601	0.000235805	N.D.	0.000385501	N.D.	0.000266495	0.000331411	0.000485835	0.00396442	0.000324724	N.D.	0.000261335	0.00025034	N.D.	0.00026372	0.000296495
C_0182	XC0120	XC0120			298.052	10.3744	0.000624685	0.000331651	0.000567724	N.D.	0.00039303	N.D.	0.000418078	0.000587306	0.000554492	N.D.	0.000410299	0.000375837	0.000603497	0.00061056	0.000451086	0.000476666	0.000547926	0.000630285	0.000261673	0.000491352	0.000561505	0.000156956	0.000512729	0.0004844	0.00056602	0.000422624	0.000366667	0.000729484	0.000448456	0.000716936	N.D.	0.000760831	0.000549996	0.000512559	0.000668815	0.000845299
C_0186	XC0126	XC0126			310.112	16.7989	N.D.	N.D.	0.00027286	N.D.	N.D.	N.D.	N.D.	N.D.	N.D.	N.D.	N.D.	N.D.	N.D.	0.000184899	0.000325264	N.D.	N.D.	N.D.	N.D.	N.D.	N.D.	N.D.	N.D.	N.D.	0.000651803	N.D.	N.D.	0.000213814	0.000452119	N.D.	N.D.	N.D.	N.D.	N.D.	N.D.	0.000362454
C_0188	XC0132	XC0132			325.159	9.48288	0.00119635	0.000970339	0.00149908	0.00136011	0.000833744	0.00157321	0.000980022	0.00145012	0.00147032	0.00124449	0.0010972	0.00107315	0.00181785	0.00137376	0.00108064	0.00136312	0.0010928	0.00167456	0.00143171	0.00138725	0.00122316	0.00142889	0.0017216	0.00125439	0.00129114	0.00165146	0.00160498	0.00160346	0.00115123	0.00161384	0.000783697	0.00163238	0.00105862	0.000886138	0.00187594	0.00135312
C_0015	β-Ala	b-Ala	C00099	HMDB00056	90.0552	7.94904	0.00230988	0.000863459	0.00120476	0.00180465	0.00672631	N.D.	0.0013701	0.00166515	N.D.	0.0163496	0.00201923	0.00369219	0.0024054	0.00108028	0.00106057	0.00187748	0.00280288	N.D.	0.00266342	0.00212971	0.00113473	N.D.	N.D.	0.00108485	N.D.	0.00203035	0.0014504	0.000749666	0.00073731	N.D.	N.D.	0.00323643	N.D.	0.00851337	N.D.	0.000817763
C_0083	γ-Butyrobetaine	Actinine	C01181	HMDB01161	146.117	8.81843	0.000286919	0.00077666	0.000309718	0.000692349	N.D.	N.D.	0.00222074	0.000577898	0.000968679	0.000750068	0.000998856	0.000438477	N.D.	0.000350128	0.000568877	0.000479098	0.00108747	0.000951242	0.000516297	0.000954803	N.D.	0.000304288	N.D.	0.000743755	0.000645938	0.00181365	0.000791372	0.000168185	0.000410256	0.000369716	N.D.	N.D.	0.0016224	0.00190236	0.000140922	0.000587867
C_0159	γ-Glu-2-aminobutyric acid	g-Glu-2-aminobutyric acid			233.112	13.7532	0.000425658	0.00033489	0.000306417	N.D.	0.000764386	N.D.	0.000341801	N.D.	N.D.	N.D.	0.00143221	0.000953776	0.000421957	0.00063259	0.00123814	N.D.	N.D.	N.D.	N.D.	0.000593652	0.000360663	0.000272823	N.D.	N.D.	0.000404719	0.000511456	0.000251677	0.000415344	0.000569859	0.000287557	N.D.	0.000545842	0.000288372	0.000617072	0.000312657	0.00032147
C_0183	γ-Glu-Val-Gly	g-Glu-Val-Gly			304.151	14.961	0.000708945	0.000448247	0.000558922	N.D.	N.D.	N.D.	N.D.	N.D.	N.D.	N.D.	N.D.	0.00151399	N.D.	0.000807261	0.00156475	N.D.	N.D.	N.D.	N.D.	N.D.	N.D.	0.000425707	N.D.	N.D.	0.000516163	0.000561256	N.D.	0.000450151	0.000570905	N.D.	N.D.	0.00108653	0.000372793	0.000699348	0.000457205	0.000593631
					Relative area of creatinine
							HC01	HC02	HC03	HC05	HC06	HC15	HC16	HC17	HC19	HC04	HC08	HC09	HC10	HC11	HC12	HC13	HC14	HC18	AD01	AD02	AD03	AD04	AD06	AD07	AD08	AD09	AD10	AD11	AD12	AD13	AD14	AD15	AD16	AD17	AD18	AD19
					Creatinine		0.00994146	0.0120854	0.014321	0.0039785	0.00478741	0.00358377	0.00785745	0.00582652	0.0069734	0.00310851	0.0110083	0.00632072	0.00594162	0.0189306	0.0166647	0.00617777	0.0100526	0.00289741	0.00866199	0.00485644	0.0143721	0.0204905	0.00349171	0.00788796	0.00896795	0.0112015	0.0148277	0.0258021	0.015955	0.00814394	0.00320871	0.00623781	0.0185931	0.00670935	0.0163041	0.0119079
The HMT ID consists of the initial letter of the measurement mode and a serial number, where C indicates cationic mode and A indicates anionic mode.
N.D.: Not Detected. It was subject to analysis, but below detection limit.
† The candidate compounds obtained from the HMT database based on the m/z and MT of the detected peaks.

## Sheet: Grade and peak area LC-FTMS
Description in the table	Sample	Description in the table	Sample		LipidMolec	Name of lipid molecules
S1	AD01	S19	HC01		Class	Lipid class
S2	AD02	S20	HC02		Formula	Molecular formula
S3	AD03	S21	HC03		Base Rt	Base retention time at alignment (min)
S4	AD04	S22	HC04		AreaRSD[QC]	The relative standard deviation of the area value of each compound in the QC sample.
S5	AD05	S23	HC05		MainGrade[ ]	Indicates the certainty of identification (displayed only for detected samples).
S6	AD06	S24	HC06			A: Peak with complete identification of class and fatty acid chain
S7	AD07	S25	HC07			B: Class-specific product ions and some fatty acid-derived product ions were observed.
S8	AD08	S26	HC08			C: Either class-specific product ions or fatty acid-derived product ions were detected.
S9	AD09	S27	HC09			D: Product ions that do not specify the lipid structure were only observed (e.g. dehydrated ions).
S10	AD10	S28	HC10		NMArea	Peak area value after normalization for each sample
S11	AD11	S29	HC11
S12	AD12	S30	HC12
S13	AD13	S31	HC13
S14	AD14	S32	HC14
S15	AD15	S33	HC15
S16	AD16	S34	HC16
S17	AD17	S35	HC17
S18	AD18	S36	HC18
LipidMolec	Class	Formula	BaseRt	MainGrade[QC]	MainGrade[S1]	MainGrade[S10]	MainGrade[S11]	MainGrade[S12]	MainGrade[S13]	MainGrade[S14]	MainGrade[S15]	MainGrade[S16]	MainGrade[S17]	MainGrade[S18]	MainGrade[S19]	MainGrade[S2]	MainGrade[S20]	MainGrade[S21]	MainGrade[S22]	MainGrade[S23]	MainGrade[S24]	MainGrade[S25]	MainGrade[S26]	MainGrade[S27]	MainGrade[S28]	MainGrade[S29]	MainGrade[S3]	MainGrade[S30]	MainGrade[S31]	MainGrade[S32]	MainGrade[S33]	MainGrade[S34]	MainGrade[S35]	MainGrade[S36]	MainGrade[S37]	MainGrade[S4]	MainGrade[S5]	MainGrade[S6]	MainGrade[S7]	MainGrade[S8]	MainGrade[S9]	AreaRSD[QC]	NMArea[QC]	NMArea[S1]	NMArea[S2]	NMArea[S3]	NMArea[S4]	NMArea[S5]	NMArea[S6]
AcCa(10:0)	AcCa	C17 H33 O4 N1	0.863	A	A	A	-	-	-	-	A	-	A	-	-	-	A	-	-	-	A	A	-	A	A	-	-	A	A	-	-	A	-	A	-	-	-	A	-	-	-	9.838	43370	139200	21700	50820	108400	9102	56860
AcCa(10:1)	AcCa	C17 H31 O4 N1	0.695	A	A	A	A	A	B	A	A	A	A	A	A	-	A	A	A	B	A	A	A	A	A	A	A	A	A	A	A	A	A	A	-	A	B	-	A	B	A	11.194	598800	768100	183900	533900	405600	97440	757200
AcCa(11:0)	AcCa	C18 H35 O4 N1	1.299	A	-	A	-	B	-	-	-	-	-	-	A	B	-	-	-	-	-	-	A	-	A	-	-	-	-	-	-	-	-	-	-	-	-	-	-	-	-	10.087	17000	23280	8739	14410	35290	991.5	29000
AcCa(11:1)	AcCa	C18 H33 O4 N1	1.105	A	A	A	A	A	A	-	A	-	-	A	A	-	A	A	A	A	-	A	A	A	A	A	-	A	A	-	A	A	A	A	-	A	-	A	A	A	A	6.595	485500	114000	115700	209200	288200	18190	736600
AcCa(12:2)	AcCa	C19 H33 O4 N1	1.155	-	-	-	A	-	A	-	-	-	-	A	-	-	-	A	-	-	-	-	-	-	-	-	A	-	-	-	-	-	-	A	-	-	-	-	-	-	-	12.606	35090	16280	10080	65740	18840	4526	108400
AcCa(12:3)	AcCa	C19 H31 O4 N1	0.728	A	-	-	A	-	-	A	A	A	-	A	A	-	B	-	A	B	-	A	A	A	A	A	-	A	A	-	A	A	-	A	-	B	-	A	A	A	-	8.251	136200	258000	55060	252400	147900	64620	83390
AcCa(12:4)	AcCa	C19 H29 O4 N1	0.598	A	-	-	A	-	B	-	-	A	A	-	-	-	A	A	A	-	A	-	-	-	A	A	A	A	A	-	-	A	A	A	-	-	A	A	A	-	A	12.52	163000	303900	79420	212100	94330	83500	137500
AcCa(14:3)	AcCa	C21 H35 O4 N1	1.64	-	-	-	-	-	-	-	-	-	A	-	-	-	-	-	-	-	-	-	-	-	-	-	-	-	A	-	-	A	-	-	-	-	-	-	-	-	-	10.728	25650	5147	5993	108100	19210	16400	23220
AcCa(8:0)	AcCa	C15 H29 O4 N1	0.595	-	-	-	-	-	-	-	-	-	-	-	-	-	-	-	-	-	-	-	-	-	-	-	-	-	-	-	-	-	A	A	-	-	-	-	-	-	-	12.204	60180	127500	30830	119300	165000	13950	51040
AcCa(9:0)	AcCa	C16 H31 O4 N1	0.652	A	A	A	A	A	A	A	A	-	A	A	-	A	A	A	-	A	A	A	A	A	A	A	A	A	A	A	A	A	A	A	-	A	A	A	A	A	A	8.065	2543000	7387000	883000	5072000	3064000	434900	2758000
BisMePA(16:1_20:2)	BisMePA	C41 H75 O8 N0 P1	14.75	-	A	-	-	-	-	-	-	-	-	-	-	-	-	-	-	-	-	-	-	-	-	-	-	-	-	-	-	-	-	-	-	-	-	-	-	-	-	14.283	24450	243400	43300	813.1	61530	70480	35580
Cer(d20:1_16:0)	Cer	C36 H71 O3 N1	13.591	C	C	C	C	-	C	-	C	-	-	-	C	B	C	C	C	-	-	-	-	C	-	B	-	-	C	C	-	C	C	C	-	C	C	-	C	C	-	6.899	593000	1303000	227500	206100	1447000	1215000	432200
Cer(m17:1_17:1)	Cer	C34 H65 O2 N1	12.734	-	-	-	-	-	-	-	-	-	-	-	-	-	-	-	-	-	-	-	-	-	-	-	-	-	-	-	-	-	-	-	-	B	-	-	-	-	-	10.56	26100	53870	0.1368	4072	974300	0.1361	5423
Cer(m19:0_21:2)	Cer	C40 H77 O2 N1	14.029	-	-	-	-	-	-	-	-	-	-	-	-	-	-	-	-	-	-	-	-	-	-	-	-	-	-	-	-	-	-	-	-	B	-	-	-	-	-	16.25	20000	45010	694.7	4997	804100	2866	3654
Cer(m19:0_23:2)	Cer	C42 H81 O2 N1	14.358	-	-	-	-	-	-	-	-	-	-	-	-	-	-	-	-	-	-	-	-	-	-	-	-	-	-	-	-	-	-	-	-	B	-	-	-	-	B	9.067	37050	89870	2833	10430	913300	8595	19300
CerP(d18:0_24:5)	CerP	C42 H76 O6 N1 P1	12.292	B	-	-	-	-	-	-	-	-	-	-	-	-	-	-	-	-	-	-	-	-	-	-	-	-	-	-	-	-	-	-	-	B	-	-	-	-	-	5.945	64160	98540	3341	13510	1972000	2934	16820
CerP(t17:1_22:1)	CerP	C39 H76 O7 N1 P1	13.049	B	B	B	B	B	-	B	B	B	B	B	B	B	B	B	-	-	B	B	B	B	B	B	B	B	B	B	B	-	B	B	-	B	B	B	B	B	B	4.81	176800	260300	79930	283200	668800	41490	184800
CerP(t17:1_24:4)	CerP	C41 H74 O7 N1 P1	12.613	B	B	B	B	B	-	-	B	B	B	B	B	-	-	B	-	-	B	-	-	B	B	B	-	-	B	-	-	-	-	-	-	B	-	B	B	B	B	4.938	447400	922500	270700	413700	639600	154600	465800
DG(18:0_18:0)	DG	C39 H76 O5	14.257	B	-	B	-	-	-	-	-	-	D	-	-	-	-	-	-	-	-	-	-	-	B	-	-	-	-	-	D	-	-	-	-	-	-	D	-	-	-	9.255	232400	114500	237500	177600	198200	240000	400600
DG(18:2_21:0)	DG	C42 H78 O5	14.336	-	-	-	-	-	-	-	-	-	-	-	-	-	-	-	-	-	-	-	-	-	-	-	-	-	-	-	-	-	-	-	-	-	B	-	-	-	-	13.361	212500	70870	86930	113900	167100	204200	287700
FA(14:0)	FA	O2 H28 C14	8.022	C	-	-	-	-	-	-	-	-	-	-	-	-	-	-	-	-	-	-	C	C	-	-	-	-	-	C	-	C	-	-	-	-	-	-	-	-	-	13.253	963500	3466000	705300	938900	653800	826000	837800
FA(16:0)	FA	O2 H32 C16	9.395	C	-	-	-	-	-	-	-	-	-	-	-	C	-	-	-	-	-	-	-	-	-	-	-	C	-	-	-	-	-	-	-	-	-	-	-	-	C	10.394	18240000	82050000	16180000	17340000	17980000	14800000	17290000
FA(18:0)	FA	O2 H36 C18	10.487	C	-	C	C	-	-	C	C	C	-	-	C	C	C	C	C	-	-	C	C	-	-	C	-	-	-	C	C	C	C	C	-	-	C	-	C	C	C	9.711	28040000	120100000	23800000	26450000	25970000	23470000	26850000
FA(20:0)	FA	O2 H40 C20	11.367	C	C	C	-	-	-	C	-	C	C	-	C	-	C	-	-	-	-	-	-	C	-	-	-	C	-	-	C	-	C	C	-	-	C	C	C	-	-	8.42	1111000	4273000	857700	1140000	884400	906800	1117000
FA(21:0)	FA	O2 H42 C21	10.654	-	-	-	-	-	-	-	-	-	-	-	-	-	C	-	-	-	-	C	-	-	-	-	-	C	C	-	C	-	-	-	-	-	-	-	-	-	-	8.307	1199000	4570000	838600	1133000	898100	1162000	1109000
FA(24:0)	FA	O2 H48 C24	11.579	-	-	-	-	-	-	-	-	-	-	-	-	-	-	-	-	-	-	-	-	-	-	-	-	-	-	C	-	C	-	-	-	-	-	-	-	-	-	5.765	1194000	4782000	874200	1176000	842700	1130000	1202000
FA(27:0)	FA	O2 H54 C27	12.361	C	-	C	-	-	C	-	-	-	-	-	-	-	-	-	C	C	-	C	-	C	-	-	-	-	C	C	-	C	C	-	-	-	C	-	-	-	-	6.997	1497000	5778000	1077000	1422000	1035000	1460000	1483000
FA(30:0)	FA	O2 H60 C30	12.975	C	-	-	-	-	C	-	-	-	-	-	-	-	-	-	-	-	-	-	-	C	-	-	-	-	-	-	-	-	-	-	-	-	-	C	-	-	-	8.035	1302000	4898000	888000	1225000	866800	1172000	1252000
FA(33:0)	FA	O2 H66 C33	13.515	C	-	-	-	C	-	-	-	-	-	-	-	-	-	-	-	-	-	-	C	-	C	-	C	-	-	C	-	C	-	C	-	-	C	-	-	C	C	7.363	1370000	5093000	1048000	1345000	967900	1205000	1311000
FA(36:0)	FA	O2 H72 C36	13.937	C	-	-	-	C	-	-	-	-	C	C	-	-	-	-	C	-	C	-	C	C	-	-	-	-	-	-	-	-	-	-	-	-	-	-	-	C	-	9.243	1114000	4476000	879300	1088000	855300	1038000	1120000
Hex1Cer(d18:1_24:1)	Hex1Cer	C48 H91 O8 N1	13.934	-	-	-	-	-	-	-	-	-	C	-	-	-	-	-	-	-	-	-	-	-	-	-	-	-	-	-	-	-	-	-	-	-	-	-	-	-	A	10.984	63160	128100	38880	96950	142300	22570	83480
Hex1Cer(m19:0_21:2)	Hex1Cer	C46 H87 O7 N1	13.673	-	-	-	-	-	-	-	-	-	-	-	-	-	-	-	-	-	-	-	-	-	-	-	-	-	-	-	-	-	-	-	-	A	-	-	-	-	-	7.745	25880	28980	1130	9271	878700	2918	11020
Hex1Cer(m19:0_23:2)	Hex1Cer	C48 H91 O7 N1	14.031	-	-	-	-	-	-	-	-	-	-	-	-	-	-	-	-	-	-	-	-	-	-	-	-	-	-	-	-	-	-	-	-	A	-	-	-	-	-	14.015	16540	33230	2226	8719	474200	392.1	6559
PC(16:0_16:0)	PC	C40 H80 O8 N1 P1	12.613	-	-	-	-	-	-	A	-	-	-	-	-	-	-	-	-	-	-	-	-	-	-	-	-	-	-	-	-	-	-	A	-	-	-	-	-	-	-	6.584	124600	7499	27760	85380	349800	19690	96750
PC(16:0_18:1)	PC	C42 H82 O8 N1 P1	12.655	A	-	B	B	C	-	C	C	C	C	A	A	C	B	C	-	C	-	C	C	B	C	C	C	A	C	-	-	B	C	B	-	B	-	C	C	B	A	5.044	812300	184600	301000	822600	2496000	203700	704500
PC(16:0_18:3)	PC	C42 H78 O8 N1 P1	11.915	-	-	A	-	-	-	-	-	-	-	-	-	-	-	-	-	-	-	-	-	-	-	-	-	-	-	-	-	-	-	-	-	-	-	-	-	-	-	10.453	11490	11390	1401	15780	12940	2454	19360
PC(16:0_22:6)	PC	C46 H80 O8 N1 P1	12.092	-	-	C	-	-	-	-	-	B	-	A	-	-	-	-	-	-	-	-	-	-	-	-	-	B	-	-	-	-	-	-	-	-	-	-	-	-	-	2.821	112500	6265	11670	164500	120200	10010	95850
PC(16:0D30_18:1) a	PC	C42 H52 O8 N1 P1 D30	12.593	A	B	C	B	C	B	B	B	A	A	B	A	B	C	B	B	B	B	C	B	B	A	B	B	B	A	A	A	B	C	B	B	B	B	B	A	A	C	5.317	3093000	3093000	3093000	3093000	3093000	3093000	3093000
PC(18:0_18:1)	PC	C44 H86 O8 N1 P1	13.124	A	-	C	C	C	-	B	-	C	C	B	C	-	C	C	-	B	-	-	A	B	C	-	B	C	-	-	-	B	B	B	-	C	-	C	C	C	B	3.704	148500	12400	46290	145100	372400	30240	117000
PC(18:0_18:2)	PC	C44 H84 O8 N1 P1	12.781	A	-	B	B	C	-	C	C	B	B	B	B	-	C	B	-	C	-	B	C	C	B	C	A	B	A	-	-	A	C	B	-	B	-	C	C	B	C	7.662	267800	29130	75560	398600	277400	49220	245200
PC(18:0_20:3)	PC	C46 H86 O8 N1 P1	12.955	B	-	B	-	-	-	-	-	-	-	-	-	-	-	-	-	-	-	-	-	-	-	-	-	-	-	-	-	-	-	-	-	-	-	B	-	-	C	5.138	50410	134400	24300	66170	87670	23370	92000
PC(18:0e_16:1)	PC	C42 H84 O7 N1 P1	12.953	-	-	-	-	-	-	-	-	-	-	-	-	-	-	-	-	-	-	-	-	-	-	-	-	-	-	-	-	-	-	B	-	-	-	-	-	-	B	6	28660	11060	1390	15000	38050	1704	9196
PC(18:1_18:2)	PC	C44 H82 O8 N1 P1	12.307	A	-	C	C	C	C	B	A	B	B	C	A	B	B	B	B	A	-	B	B	A	C	B	B	B	C	-	C	B	C	A	-	B	B	C	B	C	C	9.497	118300	18600	37430	175100	91340	24380	109600
PC(18:2_18:2)	PC	C44 H80 O8 N1 P1	11.894	-	-	-	-	-	-	A	-	-	-	-	-	-	-	A	-	-	-	-	-	A	A	-	-	-	-	-	-	-	-	-	-	-	-	-	-	-	-	8.324	25090	0.6918	3787	38120	12350	3126	21780
PE(16:0_22:6)	PE	C43 H74 O8 N1 P1	12.245	-	-	-	-	-	-	-	-	-	-	-	-	-	-	-	-	-	-	-	-	-	-	-	-	-	A	-	-	-	-	-	-	-	-	-	-	-	-	4.899	32290	0.6918	8831	34180	41780	8500	19130
PE(16:0p_18:1)	PE	C39 H76 O7 N1 P1	13.049	A	B	B	A	B	-	B	B	B	B	B	B	A	A	A	-	-	B	B	A	A	B	A	B	B	B	B	B	-	B	B	-	B	B	A	B	B	B	10.244	194300	61190	57840	359200	878600	0	195800
PE(16:0p_20:4)	PE	C41 H74 O7 N1 P1	12.616	B	B	B	B	B	-	-	B	B	B	B	B	-	-	B	-	-	B	-	-	B	B	B	-	-	B	B	-	-	-	-	-	A	-	B	B	B	A	10.039	444100	703700	218800	421900	604800	122900	493300
PE(18:0_18:2)	PE	C41 H78 O8 N1 P1	12.819	B	-	C	C	C	-	C	C	C	C	C	-	-	B	C	-	C	-	B	-	-	A	-	B	-	-	-	-	-	A	B	-	-	-	C	C	B	B	3.058	174000	88490	88400	246300	427100	43710	379500
PE(18:0_20:4)	PE	C43 H78 O8 N1 P1	12.855	A	-	B	B	B	-	-	B	-	A	B	B	A	B	B	-	B	-	B	B	B	B	B	A	B	B	-	-	B	-	B	-	-	B	-	B	B	B	12.592	138400	0.3964	18220	102700	144700	14370	95990
PE(18:0p_20:4)	PE	C43 H78 O7 N1 P1	13.089	A	B	B	A	A	C	B	B	B	A	A	A	B	B	A	C	A	-	B	B	B	B	B	B	B	B	A	B	B	B	B	-	A	C	A	A	B	A	9.022	415500	672600	233000	254400	578400	148600	427300
PE(18:1_18:2)	PE	C41 H76 O8 N1 P1	12.45	B	-	C	C	C	-	C	C	A	C	C	C	C	C	C	-	C	-	C	B	C	C	C	C	B	B	-	-	-	-	B	-	B	-	B	C	C	C	5.643	71200	22620	31040	110000	92270	13850	64360
PE(18:1_20:4)	PE	C43 H76 O8 N1 P1	12.386	A	-	B	A	A	-	B	B	-	B	B	B	-	-	B	-	-	-	-	-	-	B	-	B	-	-	-	-	-	-	-	-	A	-	-	B	B	B	6.865	69440	41890	34050	57690	98240	20440	61240
PS(16:0_18:1)	PS	C40 H76 O10 N1 P1	12.074	A	-	-	-	-	-	-	-	-	A	-	-	-	-	A	-	-	-	-	-	-	A	-	C	-	-	-	-	-	-	B	-	-	-	C	B	-	A	13.793	119400	0	19650	158800	36800	9811	80420
PS(16:0_20:4)	PS	C42 H74 O10 N1 P1	11.63	A	-	B	A	-	-	-	C	-	A	-	B	-	A	A	-	-	-	-	-	-	B	A	-	-	B	-	-	-	-	B	-	A	-	-	A	A	B	5.182	31980	29440	14120	21080	28660	9415	21250
PS(18:0_18:1)	PS	C42 H80 O10 N1 P1	12.153	A	-	B	A	A	B	B	B	B	A	B	A	B	A	B	C	B	-	B	B	B	B	A	A	B	B	B	B	C	B	B	-	-	C	B	B	B	A	6.168	183400	130500	87550	135800	174700	55350	133200
PS(18:0_18:2)	PS	C42 H78 O10 N1 P1	12.206	A	B	A	B	C	B	C	C	C	A	C	B	C	A	C	-	B	-	C	B	B	B	B	B	C	C	-	-	A	A	B	-	C	-	A	B	A	C	13.796	149600	90800	72360	166900	260700	33180	114700
SM(d18:0_24:1)	SM	C47 H95 O6 N2 P1	13.935	B	C	C	C	C	C	C	C	C	C	C	C	C	C	C	C	C	C	C	C	C	C	C	C	C	C	C	C	C	C	C	-	C	C	C	C	C	C	5.451	849100	2332000	427700	718700	6250000	202000	752700
SM(d18:2_16:0)	SM	C39 H77 O6 N2 P1	11.555	B	-	C	-	-	-	C	C	C	-	C	-	-	C	B	-	-	-	C	C	C	B	C	C	B	-	C	-	B	-	C	-	C	-	C	-	-	C	4.525	51170	124600	7610	66490	148100	10930	32740
SM(d20:1_22:1)	SM	C47 H93 O6 N2 P1	13.52	C	C	C	C	C	B	C	C	C	C	C	C	C	C	C	-	C	C	C	C	C	C	C	C	C	C	C	C	C	C	C	-	C	C	C	C	C	C	7.171	690000	1742000	314200	726300	3727000	169800	471600
SM(d20:1_22:2)	SM	C47 H91 O6 N2 P1	13.163	B	-	C	C	C	-	-	C	-	-	C	C	-	C	C	-	-	C	-	C	C	C	C	C	-	C	C	-	-	-	-	-	-	-	-	-	C	C	4.296	124800	277700	39110	129400	319100	31060	86320
TG(10:0_12:0_14:0)	TG	C39 H74 O6	13.943	-	-	-	-	-	A	A	-	-	-	-	-	-	-	-	-	-	-	A	-	-	-	-	-	-	A	-	-	-	A	B	-	A	-	-	-	-	-	6.614	217800	117000	98460	253000	175000	286000	130500
TG(10:0_20:1_20:5)	TG	C53 H90 O6	14.769	A	-	-	-	-	-	-	-	-	B	-	-	-	-	-	-	-	-	-	-	-	-	C	-	-	-	-	B	-	-	A	-	A	-	A	-	-	-	10.748	115200	29470	87620	141000	100400	93680	113100
TG(12:0_12:0_14:0)	TG	C41 H78 O6	14.295	A	-	A	-	A	-	-	-	-	-	-	-	-	-	-	-	A	-	-	A	-	-	-	A	-	A	-	-	A	A	A	-	-	A	-	-	-	-	8.528	258800	221100	107400	302300	221000	333200	177400
TG(12:0_12:0_16:0)	TG	C43 H82 O6	14.608	A	-	-	-	A	A	A	A	-	-	A	-	-	A	A	A	-	-	-	-	A	A	-	-	-	A	-	-	-	A	A	-	-	A	A	A	A	A	10.103	375600	303500	152100	460500	346100	503600	284100
TG(12:0_12:0_18:1)	TG	C45 H84 O6	14.607	A	-	-	A	A	-	-	-	-	-	A	A	-	A	-	-	-	-	-	-	-	-	-	-	-	A	-	-	-	-	A	-	-	A	-	-	A	-	9.001	134200	108300	21680	172300	141000	218700	91540
TG(12:0_14:0_16:0)	TG	C45 H86 O6	14.895	A	A	A	A	A	A	A	A	A	A	A	A	A	A	A	A	A	A	A	A	A	A	A	A	A	A	A	A	A	A	A	-	A	A	A	A	A	A	10.809	432700	431100	202800	543700	428900	558100	377700
TG(12:0_14:0_18:1)	TG	C47 H88 O6	14.891	A	-	A	A	A	A	A	A	-	-	A	A	-	A	A	A	-	-	A	A	A	-	-	A	-	-	-	-	-	A	A	-	A	A	A	A	A	-	7.714	122400	165200	46840	151000	132700	192400	99610
TG(12:0_16:0_16:0)	TG	C47 H90 O6	15.164	A	A	A	A	A	A	A	A	A	A	A	A	A	A	A	A	A	A	A	A	A	A	A	A	A	A	A	A	A	A	A	-	A	A	A	A	A	A	12.496	689600	859200	316600	885800	712000	944200	718200
TG(12:0_16:0_18:1)	TG	C49 H92 O6	15.161	A	A	A	A	A	A	A	A	A	-	A	A	-	A	A	A	A	-	A	A	A	-	A	A	-	A	A	-	-	A	A	-	A	A	A	A	A	A	6.91	189600	355900	82480	242500	196200	319700	169300
TG(14:0_16:0_16:0)	TG	C49 H94 O6	15.42	A	A	A	A	A	A	A	A	A	A	A	A	A	A	A	A	A	A	A	A	A	A	A	A	A	A	A	A	A	A	A	A	A	A	A	A	A	A	14.975	825200	1237000	646900	820400	935000	1112000	816400
TG(14:0_16:0_18:1)	TG	C51 H96 O6	15.415	A	A	A	A	A	A	A	A	A	-	A	A	-	A	A	A	A	-	A	A	A	-	-	A	-	A	-	-	-	A	A	A	A	A	A	A	A	A	12.085	196500	384100	126600	189700	207900	315900	173600
TG(14:0_16:1_18:1)	TG	C51 H94 O6	15.187	-	-	A	A	-	A	-	-	-	-	-	-	-	-	-	A	-	-	-	-	-	-	-	A	-	-	-	-	A	-	A	A	-	A	A	-	-	-	9.794	102900	242900	68160	124300	105800	160800	104000
TG(16:0_16:0_16:0)	TG	C51 H98 O6	15.663	A	A	A	A	A	A	A	A	A	A	A	A	A	A	A	A	A	A	A	A	A	A	A	A	A	A	A	A	A	A	A	A	A	A	A	A	A	A	64.64	1916000	5451000	1727000	1490000	1683000	2445000	1510000
TG(16:0_16:0_18:1)	TG	C53 H100 O6	15.65	A	A	A	A	A	A	A	A	A	A	A	A	A	A	A	A	A	A	A	A	A	A	A	A	A	A	A	A	A	A	A	-	A	A	A	A	A	A	9.017	325100	430400	261300	291100	338500	651700	250400
TG(16:0_16:1_18:1)	TG	C53 H98 O6	15.448	A	-	A	A	-	-	-	-	-	-	-	-	A	-	A	A	-	-	-	-	A	-	-	A	-	A	-	-	A	-	A	-	-	A	-	-	-	-	9.764	180600	256900	152100	151200	184200	315800	147800
TG(16:0_18:0_18:1)	TG	C55 H104 O6	15.874	A	-	A	A	A	A	A	A	A	A	A	A	A	A	A	A	A	-	A	A	A	A	A	A	A	A	-	A	A	A	A	-	A	A	A	A	A	A	13.263	137400	174600	129800	121900	168900	274100	116000
TG(16:0_18:1_18:1)	TG	C55 H102 O6	15.641	A	-	A	A	A	-	A	-	-	A	A	A	A	-	A	A	A	-	A	-	A	A	A	A	-	A	-	A	A	A	A	A	A	A	A	A	A	-	8.718	229200	291800	262000	170000	226000	632400	168400
TG(16:0_18:1_18:2)	TG	C55 H100 O6	15.443	A	-	A	A	A	-	A	-	-	-	A	A	A	A	A	-	-	-	-	-	A	A	A	A	-	A	-	-	A	A	A	-	A	A	-	A	-	A	7.859	128600	165600	111800	98220	123200	252000	80620
TG(16:0_18:2_18:2)	TG	C55 H98 O6	15.229	-	-	-	-	-	-	-	-	-	-	A	-	-	-	-	-	-	-	-	-	-	-	-	-	-	-	-	-	-	-	-	-	-	-	-	-	-	-	8.873	66060	77240	38230	50380	49220	88530	36580
TG(18:1_18:1_18:1)	TG	C57 H104 O6	15.632	-	-	-	-	-	-	-	-	-	-	-	-	-	-	-	-	-	-	-	-	-	-	-	-	-	-	-	-	-	-	-	A	-	A	-	-	-	-	10.203	88310	174700	87410	72600	90950	293000	66400
TG(18:1_18:1_18:2)	TG	C57 H102 O6	15.431	-	-	A	-	-	-	-	-	-	-	A	-	-	-	-	-	-	-	-	-	-	-	-	-	-	-	-	-	-	-	-	-	-	-	-	-	-	-	7.203	69290	123000	56970	59320	68560	169000	44820
TG(18:1_18:2_18:3)	TG	C57 H98 O6	15.038	-	-	-	A	-	-	-	-	-	-	A	-	-	-	A	-	-	-	-	-	-	-	-	-	-	-	-	-	-	-	-	-	-	-	-	-	-	-	11.705	28810	26220	16000	21190	16550	42750	21350
a. PC(16:0D30_18:1) was added to each sample as an internal standard.
[truncated: 30 more columns]

## Sheet: Relative area LC-FTM
Relative area (LC-FTMS)
			Relative Area (corrected by concentration of creatinine)
Lipid Molecule	Class	Formula	AD01	AD02	AD03	AD04	AD05	AD06	AD07	AD08	AD09	AD10	AD11	AD12	AD13	AD14	AD15	AD16	AD17	AD18	HC01	HC02	HC03	HC04	HC05	HC06	HC07	HC08	HC09	HC10	HC11	HC12	HC13	HC14	HC15	HC16	HC17	HC18
AcCa(8:0)	AcCa	C15 H29 O4 N1	15619.7	6736.51	8808.45	8544.96	4239.5	6866.34	4600.58	5930.33	3634.83	3515.93	6883.7	3412.56	4226.49	3252.63	4721.62	8021.91	4425.8	1827.72	4267.49	8034.13	4514.77	11391.6	8663.16	28061.6	10073.4	10496.2	6842.06	2066.19	5096.69	8923.45	9941.72	2919.55	9738.52	5959.14	6021.04	6712.31
AcCa(9:0)	AcCa	C16 H31 O4 N1	904961	192940	374488	158677	132169	371030	97016.8	85478.2	167178	148550	130690	159096	139626	190361	295294	350801	114941	108095	354165	572487	209326	384384	98927.5	2.62883e+06	425589	417195	179312	121751	302273	312450	264747	266046	250790	285026	267174	625123
AcCa(10:1)	AcCa	C17 H31 O4 N1	94097.9	40183	39420.2	21005.1	29612.7	101865	107512	43255.4	38752.9	59469.3	44647.6	54165.7	63860.4	52549.1	49790.1	34368.3	31240.9	71121.7	68623.5	61393.1	56581	30819	48703.6	349107	36987.2	52883.9	64973.7	52063.9	43153.7	37840.9	60116.9	55163.5	51792	115886	124010	98987.9
AcCa(10:0)	AcCa	C17 H33 O4 N1	17053	4741.56	3752.27	5613.78	2766.16	7649.3	1817.51	2751.06	3683.49	4137.35	4393.59	3253.59	1882.74	3943.31	4690.8	3378.31	2238.93	3090.46	4983.72	5268.28	3524.83	3188.06	4054.19	35686.5	3853.91	5681.24	2886.13	2728.2	4352.94	4163.71	7201.36	1350.81	5372.33	5267.06	4607.34	11475.3
AcCa(11:1)	AcCa	C18 H33 O4 N1	13965.8	25281	15446.2	14925.2	5528.07	99093.8	42597.9	33185.2	13246.8	35101.7	20844	18437.5	37271.2	40657.9	81214.3	95529.1	8096.61	26529.2	64044.3	153483	31202.5	31849.9	30139.7	31408.6	55639.8	77680.5	45649.5	40690.3	27814	59638.6	100694	8646.13	88877	63288.5	193413	117112
AcCa(11:0)	AcCa	C18 H35 O4 N1	2851.97	1909.51	1063.95	1827.59	301.324	3901.33	1091.22	812.53	711.65	3334.15	1199.82	960.572	528.808	2856.26	1373.74	1299.13	674.284	648.213	1279.82	1897.46	2007.31	762.623	1213.59	10118.6	1926.96	2034.77	935.671	2674.38	595.696	1100.36	4174.93	466.654	1829.94	1768.98	1750.28	6281.66
AcCa(12:4)	AcCa	C19 H29 O4 N1	37230	17353.7	15660.3	4885.13	25376.2	18497.7	21145.1	11159.6	14935.8	8957.41	27062.6	26164.3	18129.6	15858.3	10666.9	27314.4	19558.1	28151	14783.6	13021.4	13737.7	14801.9	25309.3	142170	16821.1	24376.9	23878.5	12763.7	18147.9	19410	17987.6	54630.5	27753	24696.2	37576.5	28501.8
AcCa(12:3)	AcCa	C19 H31 O4 N1	31606.9	12030.9	18635.8	7659.39	19638.5	11218.3	14637.1	6351.89	8609.36	9701.8	20139	18919.6	10569.5	9118.26	8480.99	13049.8	7849.29	29371.9	13022.3	10308.3	9603.06	10265	9063.24	131242	9842.04	13847.2	20556.6	7561.82	11780.2	21213.6	8757.33	30527.9	18448	22492.5	38272.4	25138.8
AcCa(12:2)	AcCa	C19 H33 O4 N1	1994.42	2202.53	4853.88	975.679	1375.48	14582.9	3036.29	1905.09	742.853	3061.07	1604.87	4788.53	6042.1	3815.72	3094.48	2546.39	1333.6	6478.57	6444.99	5346.43	4953.43	1523.2	2059.9	9216.43	2891.88	2578.72	4952.5	4893.6	2172.65	3782.38	5002.53	960.253	4737.59	4693.37	7940.15	5975.79
AcCa(14:3)	AcCa	C21 H35 O4 N1	630.545	1309.5	7981.5	994.841	4984.07	3123.76	1190.38	818.972	925.345	2136.12	1865.58	3385.2	612.478	2694.65	1144.88	2127.26	5282.32	2603.01	6359.6	3085.46	1953.96	875.958	1214.66	0.221655	2539.07	1177.72	2662.89	3740.55	720.184	2404.78	3165.77	192.08	1499.07	1901.39	4794.12	5908.84
BisMePA(16:1_20:2)	BisMePA	C41 H75 O8 N0 P1	29818.3	9461.26	60.0348	3186.49	21419.4	4786.53	6993.16	393.997	N.D.	48.982	184.363	N.D.	N.D.	N.D.	2527.17	N.D.	2355.44	153.543	N.D.	3902.92	2989.84	25691.6	13229.5	2101.52	1058.43	N.D.	12364.3	88.6229	1321.29	220.896	142.296	63868.8	215.676	9190.04	920.369	11123.8
Cer(m17:1_17:1)	Cer	C34 H65 O2 N1	6599.47	0.0298915	300.654	50456.7	0.0413617	729.549	395.451	322.284	6581.9	388.689	233.115	723.687	0.0425626	5744.85	451.387	0.0227751	523.676	0.01367	3083.73	539.384	923.257	0.0501474	504.373	0.221655	1363.04	0.0213046	0.0213781	2359.35	230.128	140.903	29.8526	1726.27	291.71	794.43	1657.25	2463.66
Cer(d20:1_16:0)	Cer	C36 H71 O3 N1	159627	49709.9	15217.3	74936.7	369247	58143.3	136550	19259.3	20797	13839.2	19174.6	16196.3	51888.6	31216.4	92115.2	35507.1	18210.9	13251.2	21081.3	151990	19873	433541	77429.6	111293	36717.3	58424.1	396843	12281.6	13970.7	127883	20035.4	568809	31183.3	68388	78376	190824
Cer(m19:0_21:2)	Cer	C40 H77 O2 N1	5514.05	151.795	368.951	41642.4	870.997	491.568	218.078	160.195	1760.52	225.128	106.681	281.188	296.88	1314.83	327.368	71.3147	321.391	297.283	3405.02	394.331	61.5011	882.103	221.14	823.007	1431.48	153.195	224.675	1811.14	259.037	908.835	N.D.	1122.81	493.071	414.153	544.604	381.495
Cer(m19:0_23:2)	Cer	C42 H81 O2 N1	11009.7	619.024	770.093	47297.7	2612.08	2596.4	1604.52	1829.31	7908.02	969.358	897.208	1662.63	1549.05	11806.1	962.244	1253.58	1096.69	266.272	7606.33	1139.71	1514.56	2022.62	1760.37	5058.18	2108.18	1628.15	1468.07	3278.1	533.611	1628.04	437.127	4897.5	1376.17	2691.81	3797.94	3652.13
CerP(t17:1_22:1)	CerP	C39 H76 O7 N1 P1	31888.6	17465.1	20909.9	34635.6	12609.1	24860.9	20021	18463.6	53924.8	8208.9	13135.6	24731	12795.2	48704.4	8851.96	17587.5	31924.3	9891.62	17686.9	7834.81	16390.4	12716.1	14624.4	34932.9	12811	11896.4	18484.8	15583.3	6826.15	15643.1	9779.15	48145.9	5998.96	18740.7	36474.2	30145.3
CerP(t17:1_24:4)	CerP	C41 H74 O7 N1 P1	113013	59149.3	30545.3	33123.4	46984	62663.4	51910.3	63547.3	95182.5	33543	38921.1	64042.5	44183	65512	29261.1	43652.4	73676.6	37169.3	46026.5	20221.4	44584.6	37175.3	41688.8	124393	31357.6	38026	57972.7	41531.1	27673.9	39696.1	33293.9	147280	23120.7	41324.2	51347.3	52012.4
CerP(d18:0_24:5)	CerP	C42 H76 O6 N1 P1	12071.9	730.025	997.503	102125	891.663	2262.77	1999.74	1328.17	5280.84	1121.94	2027.2	2311.52	1353.93	2881.78	1015.32	752.845	1951.91	579.328	4436.14	1163.41	1058.86	281.153	926.595	2923.64	4644.36	2175.79	904.417	3438.97	513.935	1490.11	556.833	4583.63	1512.57	720.487	2176.95	2004.11
DG(18:0_18:0)	DG	C39 H76 O5	14027.1	51894.9	13113	10264.3	72937.7	53892.2	23949.5	23512.9	15572.7	9660.68	12776.4	28978.7	70243.1	37391.7	11899.6	26713.4	12769.7	19097.1	24710.4	16410.7	16049.6	84250.4	48596.9	67338.9	24889.5	40007.1	45881.6	13374.7	12493.4	37703.5	25778	43408.3	25821.7	44201.8	92513	34740.9
DG(18:2_21:0)	DG	C42 H78 O5	8682.09	18994.6	8409.74	8653.72	62057.8	38703.9	29179.6	15195.3	12202	13728.1	8825.76	24835.2	51888.6	44944.9	8966.1	19532.9	7693.08	9740.13	32214.3	14461.4	16931.3	99373.1	36727.7	22114.6	17389.8	50315.2	42327.6	16401.7	14728.4	30265.9	20267.7	31682.7	31210.3	36807.5	66912.6	33538.7
FA(14:0)	FA	O2 H28 C14	424610	154111	69323.1	33858.8	251027	112708	91230.6	113870	97687.3	33580	66349.5	99835.9	351546	137931	47387.4	129233	62149.9	81307.4	102962	97726.6	70778.1	397697	242664	2.45373e+06	120399	147991	212888	61884.7	77303.6	118212	125512	768380	152878	217275	270214	142372
FA(16:0)	FA	O2 H32 C16	1.00517e+07	3.53541e+06	1.28029e+06	931142	4.49782e+06	2.326e+06	1.46963e+06	1.68152e+06	1.92297e+06	597161	1.34614e+06	1.93756e+06	5.32445e+06	2.59939e+06	1.15287e+06	2.64761e+06	1.36354e+06	1.36255e+06	1.78043e+06	2.07483e+06	1.4575e+06	6.54067e+06	5.89191e+06	3.99201e+07	2.08794e+06	2.6677e+06	4.07023e+06	1.06504e+06	1.33657e+06	3.71023e+06	2.00882e+06	1.79733e+07	2.31072e+06	4.49303e+06	5.5962e+06	2.46823e+06
FA(18:0)	FA	O2 H36 C18	1.47131e+07	5.20042e+06	1.95292e+06	1.34493e+06	7.1327e+06	3.61209e+06	2.51919e+06	2.7738e+06	2.86692e+06	950851	1.99926e+06	3.1246e+06	8.40007e+06	4.20359e+06	1.83374e+06	4.19442e+06	1.95321e+06	2.36419e+06	2.96739e+06	2.7439e+06	2.20515e+06	9.50377e+06	7.92434e+06	5.38401e+07	3.00467e+06	4.34487e+06	5.32041e+06	1.5673e+06	1.95933e+06	4.74944e+06	3.31672e+06	2.49998e+07	3.77602e+06	5.7078e+06	8.97662e+06	4.01278e+06
FA(20:0)	FA	O2 H40 C20	523474	187412	84171.2	45801	275583	150268	89881.7	108944	114147	36421.9	84799.1	123498	355845	167599	64948.6	153052	73676.6	89826.6	105246	98780.3	84767.7	374143	299796	2.67316e+06	133701	165619	219139	64799.6	82461.4	133671	146096	935677	158685	275555	364265	163128
FA(21:0)	FA	O2 H42 C21	559858	183238	83654.4	46510.5	353140	149192	131462	116996	116581	33481.3	54996.4	125349	328694	172498	62836.9	180461	65801.2	115313	93024.4	103785	80247.8	333554	237117	1.8557e+06	151824	271303	271647	78869.4	96215.5	261778	164464	1.62145e+06	186640	243866	489667	248345
FA(24:0)	FA	O2 H48 C24	585830	191017	86829.3	43641.4	343415	161703	134065	113112	116652	30705.2	55302.3	130430	323634	174710	64092.5	166385	62371.2	105778	91263.2	97199.8	70452.1	314130	225968	1.94879e+06	155198	265427	267182	77187.7	94050.5	259545	161614	1.66497e+06	196634	258800	508712	258388
FA(27:0)	FA	O2 H54 C27	707847	235330	104993	53600.2	443704	199506	172403	147974	149859	40312.5	71829.9	173429	419342	216389	76363.1	217155	79273.9	135275	109729	122312	89287.7	399404	274191	2.37393e+06	197226	336274	335049	99385.5	122705	328596	207321	2.0653e+06	244577	318355	647152	333409
FA(30:0)	FA	O2 H60 C30	600041	194032	90447.2	44889.5	356179	168430	142466	128932	121018	34780.9	58694.3	142418	371389	191381	69114.9	181727	65606	126452	93515.4	106419	77135.7	350247	246079	2.0461e+06	171007	273149	296114	87389.7	97298.1	285138	171431	1.72715e+06	201901	270092	536546	283040
FA(33:0)	FA	O2 H66 C33	623930	228993	99307.3	50125.3	366208	176367	155246	134995	122234	37816.1	66136.7	145154	383625	202609	74308.5	201655	72505	147038	101371	118888	85805.1	380287	274458	2.09863e+06	180453	302697	306473	92995.2	108314	304205	189482	1.83079e+06	213110	295407	549731	290648
FA(36:0)	FA	O2 H72 C36	548343	192131	80331.9	44294	315455	150672	126966	112638	101981	30849.2	55189.3	120528	318376	167293	65918.8	157354	66647.3	118789	91284.5	91492.5	72260.1	325327	234396	1.98936e+06	145076	254010	260395	75057.6	92713.3	248036	153908	1.62529e+06	177052	239495	457071	252605
Hex1Cer(m19:0_21:2)	Hex1Cer	C46 H87 O7 N1	3550.26	246.911	684.519	45505.8	886.801	1482.51	1089.32	1362.27	2724.51	600.862	1718.6	268.158	662.084	526.171	776.758	617.46	2222.01	157.464	1223.25	411.189	247.709	0.0123337	259.921	N.D.	1417.02	N.D.	969.783	1594.2	0.00170908	244.429	423.932	1454.15	518.19	238.584	460.734	474.472
Hex1Cer(m19:0_23:2)	Hex1Cer	C48 H91 O7 N1	4070.92	486.392	643.762	24557.7	119.162	882.373	301.617	1121.65	2554.9	792.924	1535.03	495.401	225.148	N.D.	365.778	520.349	1914.16	244.172	780.487	204.146	174.648	N.D.	205.857	N.D.	1555.83	794.769	N.D.	1003.94	128.372	1238.46	N.D.	1144.13	282.932	709.013	912.678	968.575
Hex1Cer(d18:1_24:1)	Hex1Cer	C48 H91 O8 N1	15693.2	8495.47	7158.25	7369.38	6859.18	11230.5	8396.53	8726.86	19151	2680.23	4991.51	7819.31	3167.22	7493.65	3105.32	4752.73	16219.3	4011.01	5404.27	2823.8	4210.23	5578	6033.27	15974.7	4787.99	4830.06	5847.28	3609.94	3488.21	6123.6	3762.19	17943.7	2987.33	5064.9	10152.3	7307.3
PC(16:0_16:0)	PC	C40 H80 O8 N1 P1	918.682	6065.7	6303.98	18115.3	5983.93	13015.6	13584	14210	41637	9117.8	4689.56	16417.8	4957.36	80363.2	3498.55	14686.8	7283.04	9348.03	12744.8	5948.77	12981.9	5878.41	11634.5	N.D.	6997.39	10504.6	21896	10134.7	4137.71	10242.6	4569.73	7769.67	3925.93	15182	38602	27756.2
PC(16:0_18:3)	PC	C42 H78 O8 N1 P1	1395.36	306.125	1165.11	670.132	745.788	2604.47	991.112	1028.81	3146.03	2280.07	664.825	1269.9	N.D.	2890.28	233.941	1545.39	1464.42	1476.61	1386.56	476.867	1003.28	N.D.	348.34	N.D.	398.308	969.873	2750.4	805.51	410.97	1244.99	639.171	1852.11	0.0172055	1130.63	1469	1319.18
PC(16:0_18:1)	PC	C42 H82 O8 N1 P1	22614.8	65770	60736.2	129262	61905.9	94775.4	85479.9	88452.8	199668	66173	45758.3	115342	50102.8	272357	31835.1	101191	87084.1	79043.9	104147	43033.1	74320	49498.8	79270	11776.6	61018.7	75884.1	122446	67434.1	37957.7	94628.1	44219.4	84655.1	37962.8	98639	175247	162672
PC(18:0e_16:1)	PC	C42 H84 O7 N1 P1	1354.93	303.722	1107.52	1970.52	517.858	1237.13	5475.02	2103.09	27996.5	1239.97	276.545	3413.86	0.0425626	37000.4	325.656	2914.9	972.374	1581.77	1645.94	636.672	2257.76	0.0501474	1819.05	1476.89	682.484	1534.14	3904.14	1034.21	356.08	2062.96	N.D.	2171.6	223.914	4902.81	12543.8	9667.49
PC(18:2_18:2)	PC	C44 H80 O8 N1 P1	0.0847505	827.478	2814.57	639.577	950.013	2930.03	2142.91	1760.15	3896.76	5897.58	919.821	3365.65	352.208	6920.35	664.325	4412.69	930.069	3579.7	2598.06	1415.41	1976.93	1316.67	1437.37	0.221655	762.878	2889.31	5225.76	2496.13	1279.27	3557.36	919.751	1645.73	674.444	2872.11	5508.3	6356.22
PC(18:1_18:2)	PC	C44 H82 O8 N1 P1	2278.64	8178.64	12928.4	4730.28	7409.25	14744.3	10464.9	9568.1	23953.1	17520	5967.86	19089	6171.08	41219.3	3681.75	18457.4	5247.18	15505.8	15765.6	7579.3	12537.3	8722.03	12922.7	1330.38	5533.13	12329.5	31808.2	14153.9	7316.46	15423.2	4648.9	16134.5	4336.49	13444.5	23476.2	26051.8
PC(18:0_18:2)	PC	C44 H84 O8 N1 P1	3568.64	16510.2	29430.4	14365.9	14958.3	32986.4	23866.7	24905.5	63622	48899.7	13228.7	30763.8	14964.7	75872.1	8315.48	56542.5	15932.9	35191	36270.4	16955.1	19628.5	17406.5	24581.2	6122.12	11133.7	34617.9	57222.6	17332.2	13181.1	27861.1	11337.2	29669.3	9125.39	31689.8	72699.3	48968.9
PC(18:0_18:1)	PC	C44 H86 O8 N1 P1	1519.09	10114.6	10713.4	19285.7	9190.15	15739.9	15583.7	16550	53910.5	8184.23	6443.4	17473.2	6293.44	94806.1	3718.85	16970.6	15919.9	12235.3	14271.2	5850.43	13300.5	8186.08	11663.8	N.D.	7918.94	11840.9	21306.7	8307.35	5153.36	16328.5	5095.42	16362.5	4589.03	24058.7	48527.2	55755.8
PC(16:0_22:6)	PC	C46 H80 O8 N1 P1	767.508	2549.95	12145.8	6224.87	3042.11	12894.6	5957.8	8438.87	15100.4	33501.9	3614.11	7724.19	2416.18	14470.1	2550.57	26491.9	9222.59	19106	16651.5	9711.2	8795.39	4543.65	6646.73	N.D.	8131.01	17980.5	18556.3	5796.09	5215.12	21900.7	9824.55	5119.58	3920.53	14431.6	8925.35	7044.04
PC(18:0_20:3)	PC	C46 H86 O8 N1 P1	16465	5309.67	4885.62	4540.22	7102.31	12376.6	6689.06	7877.1	16266.9	6029.18	3447.83	7514.4	3416.25	7670.57	1895.95	5326.85	8474.1	5019.78	4057.21	1773.66	3476.66	3402.1	4841.02	8467.24	3353.62	5750.07	9272.77	2288.72	2540.7	4325.17	4180.21	10843.2	1584.15	5678.66	7500.66	4653.42
PE(16:0p_18:1)	PE	C39 H76 O7 N1 P1	7496.22	12638.3	26521.3	45500.6	N.D.	26340.7	19382.1	21400.3	73927.4	11774.6	13434.8	32236.2	N.D.	61054.9	10975.1	21842	43353.3	10542.2	20910.5	4048.68	22214.5	N.D.	16323.4	N.D.	17110.3	11428	17738.3	20689.9	6654.22	15321.9	11727.8	22559.9	N.D.	24022.3	22934.1	40843
PE(16:0p_20:4)	PE	C41 H74 O7 N1 P1	86208.4	47808.9	31150.7	31321.2	37350.2	66363	49094.1	67043	105560	34924.9	45658.5	73476.2	28871.1	71602.2	30859.2	46167.1	86238	41740.9	49271.4	21301.4	46429.6	22728.5	40835.3	15214.4	27762.1	34080.7	53150.6	42226.2	27909.5	30351.8	33526.1	140973	21770.2	48591	25314.7	49851.5
PE(18:1_18:2)	PE	C41 H76 O8 N1 P1	2771.11	6782.39	8121.79	4778.45	4209.11	8658.26	6666.58	5595.92	11200	5774.2	5114.55	13512.1	5833.75	11130.7	3705.72	7993.44	6788.4	6030.33	8854.13	4312.97	6902.94	6294.88	7156.17	1717.16	5067.54	6022.05	14386	10095.5	4931.76	8727.64	5889.24	15927.2	2486.29	5403.65	8412.61	9087.71
PE(18:0_18:2)	PE	C41 H78 O8 N1 P1	10840.7	19315.8	18185.4	22118.5	13283.8	51053.6	18317.1	17326.8	29800	11881.5	13547.9	32001.7	13218.5	30467.9	8943.28	19026.7	23235.4	14302.8	19885.8	10536.6	17175.8	15249	20775	4481.87	13582.2	14572.4	26503.8	18498.1	10844.1	18808.8	11622.2	31919.6	6443.28	14127.5	20018.9	20954.1
PE(16:0_22:6)	PE	C43 H74 O8 N1 P1	0.0847505	1929.62	2523.66	2163.69	2583.21	2573.53	2586.64	2736.85	4072.09	3179.1	2432.24	5339.7	2488.6	7435.81	1438.23	3256.53	4132.27	2169.03	3638.78	2502.43	3712.29	2361.61	2319.69	0.221655	3152.15	2979.96	4302.41	3646.38	2180.93	4527.86	4139.04	4524.41	1449.1	3427.6	2368.13	4863.42
PE(18:1_20:4)	PE	C43 H76 O8 N1 P1	5131.83	7440.09	4259.51	5087.62	6211.86	8238.53	6623.98	9785.98	11178.6	5033.92	5510.28	10081.3	5866.82	8213.24	4217.66	8434.71	8949.23	6611.35	7624.48	4172.48	8269.3	5721.38	6436.02	N.D.	5697.01	5216.2	11433.8	7937.39	5708.62	7449.67	5339.27	17851.9	4297.32	6835.16	5281.23	8494.24
PE(18:0p_20:4)	PE	C43 H78 O7 N1 P1	82398.4	50911.6	18783.5	29954	45160.6	57484.1	46195.1	75512.2	115436	25650.8	40823.3	54752.1	17666.6	84667.1	26778.5	25811.8	96977.1	62932.1	39771.5	13732.7	33040.2	21185.5	39848.4	N.D.	32128.8	34819.4	62098.3	31805.6	24464.6	28668.4	23529.5	86461.3	24147.1	36880.4	34756.5	32717
PE(18:0_20:4)	PE	C43 H78 O8 N1 P1	0.0485619	3981.16	7582.8	7493.67	4367.14	12913.4	16719.7	23465.5	34430.3	12802.8	9976.37	21082.6	N.D.	13410.3	5730.09	6146.13	33134.9	15773.1	14324.6	7801.45	15723.5	N.D.	3376.71	N.D.	9573.09	7885.57	19949.3	15291.8	13365.7	13544.1	10256.3	N.D.	1468	12064	N.D.	14323.9
PS(16:0_18:1)	PS	C40 H76 O10 N1 P1	N.D.	4293.62	11724.9	1905.79	2981.63	10818.8	14081	12561.7	23215.9	9138.37	13122.3	19271.4	N.D.	11697.2	8897.62	9601.94	38966.6	12297.7	19010.5	5059.31	15990.3	N.D.	N.D.	10455.5	11798.9	3060.55	12157.1	14165.1	8271.61	9031.67	8644.38	N.D.	N.D.	1914.14	N.D.	22567.1
PS(16:0_20:4)	PS	C42 H74 O10 N1 P1	3606.61	3085.29	1556.43	1484.23	2861.28	2858.73	3908.36	3405.67	6045.88	3409.82	2950.35	4559.2	2810.39	2533.04	2362.81	3185.36	3762.58	2712.62	4316.59	2524.39	4712.61	2191.26	3550.08	1665.52	2615.22	2483.02	4657.82	4377.33	2645.13	3973.04	3270.27	9922.32	1863.7	2901.25	2846.08	4467.77
PS(18:0_18:2)	PS	C42 H78 O10 N1 P1	11123.7	15811	12323	13501	10083.6	15430.4	13004.2	12268	21856.2	15891.4	11166.9	20730.7	16314	19257.2	6728.86	15460.2	23710.6	11950.1	17911.1	7059.5	12581.8	13395.4	13536.2	9963.41	13784.6	13358.6	21235.2	21659.6	9583.35	20423.5	10756.6	32274.9	7873.47	11605	23710.6	22628
PS(18:0_18:1)	PS	C42 H80 O10 N1 P1	15987.2	19130.1	10026.7	9047.3	16821.3	17919.2	19346.6	24668.6	33156.4	17256.8	15190.7	23936.1	18202.4	19342.3	11734.1	18441.5	25077.4	20451.6	19981.8	11511.2	22325.6	15488	21132.5	10672.7	12762.8	15495.8	29540	19417.4	18676.4	19908.1	17396.4	50366.7	11868.3	19596.7	18484.3	20467.1
SM(d18:2_16:0)	SM	C39 H77 O6 N2 P1	15264.4	1662.82	4909.25	7669.75	3321.7	4404.47	4116.62	5549.5	12588.4	6288.28	3401.28	7178.23	4775.47	7947.86	2441.57	4792.27	3247.11	4569.75	7294.65	3713.26	6283.48	3253.61	2864.6	18526	3755.59	4514.44	7120.67	4826.33	3404.8	6949.82	3449.73	25050.1	2417.41	5919.07	6376.29	6838.61
SM(d20:1_22:2)	SM	C47 H91 O6 N2 P1	34020.3	8545.73	9554.18	16525.4	9439.35	11612.5	10380.9	13423.8	32712.7	16553.5	8154.02	20248.6	11029.2	24088.5	5889.89	14732.7	7341.62	10809.5	16993.1	9447.79	17175.8	8899.54	14381.7	42557.8	7328.03	12497.4	20699.4	15555.3	9163.08	11245.8	9057.12	62358.7	5277.79	11524.9	22260.3	14719.6
SM(d20:1_22:1)	SM	C47 H93 O6 N2 P1	213408	68654.2	53625.9	193013	51603.4	63443.7	57708.4	65820.9	153437	65062.5	61175.1	109986	56717	112345	30579.5	71014.2	42364	44048.9	97827.7	47572.6	69703.7	46631.3	75455.9	234290	37864.4	49442.2	87405.5	81335.8	38600.8	60016.5	39595.9	287810	30913.2	51231.8	91853.8	69740.4
SM(d18:0_24:1)	SM	C47 H95 O6 N2 P1	285687	93454.5	53064.8	323673	61389.2	101260	80119.6	86046.6	177483	66419.7	75288.3	91027.6	72657.3	93989.5	49196.6	74003.4	112728	56097.1	102236	41075	64183.4	57452.8	76389.4	304333	61009.1	50634.2	83387.1	80999.5	44389.1	88083.7	45665.6	282480	31845	66512.1	92476.4	100251
TG(10:0_12:0_14:0)	TG	C39 H74 O6	14333.4	21514	18680.1	9062.84	86917.4	17556	28304	23493.9	7342.65	9985.58	14119.9	31675.9	86580.2	42120.9	11602.9	9296.69	6586.63	20558.5	25543	19448.7	10781.2	105927	29899.6	36129.8	33382	56056.9	59812.2	4109.39	5615.65	14983.5	33980	29491.6	11153.9	28702.9	89253.5	51571.1
TG(12:0_12:0_14:0)	TG	C41 H78 O6	27086.4	23467.4	22320.1	11445.1	101262	23865.4	31853.8	27065.4	9718.63	12243.4	17478.6	37734.9	109697	50592.7	13366.4	15773.4	7426.23	25976.6	31531.2	24357	12959.7	110911	37981.3	91632.4	38539.1	64417.6	69510.1	6861.13	7424.71	18551.2	40619.8	70679.2	14558.5	30906.6	118516	61325.3
TG(12:0_12:0_16:0)	TG	C43 H82 O6	37181	33234.6	34000.8	17923.7	153048	38219.6	51212.2	42128	15508.3	18967.7	26018.4	50777.9	170978	85194.5	20032.5	28801.1	10185.8	39860.6	53904	34041.9	21555	166999	54891.6	114596	54521.6	94620.1	102729	11693.1	11863	28513.8	59948	89215	24579.3	36953.2	156715	82568.5
TG(12:0_12:0_18:1)	TG	C45 H84 O6	13267.5	4737.19	12721.7	7302.06	66464.5	12314.8	20186.7	13565.9	5279.41	6835.27	12603.5	20405	65513.9	31267.5	8041.53	6024.34	1380.46	13491.8	18295.3	12591.2	7476.46	67762.2	15008.5	29014.7	19385.2	38294.6	37148.2	2128.97	2043.39	5524.12	20309.9	23507.4	3628.82	4988.41	49699.2	34421.3
TG(12:0_14:0_16:0)	TG	C45 H86 O6	52812.9	44312.8	40143.8	22211.7	169610	50811.5	54099.4	48967.8	20997.4	22911.7	30986.6	63807.9	195583	89073.2	21299.5	41865.2	14208.1	35903.9	56198.9	40118	27290.2	185467	70761.6	169921	57683.4	81827.3	100247	15375.9	15963.8	39283.8	62872	122438	35288.8	45585.9	174808	89492.3
TG(12:0_14:0_18:1)	TG	C47 H88 O6	20238.2	10234.8	11149	6872.22	58471.7	13400.4	17394.2	12751.1	5670.87	6337.63	12882.8	17981.4	75468.3	25245.3	5594.26	9263.48	1994.21	8654.72	13150.4	10712.2	7913.63	56872.4	12039.9	47256.9	15481.2	21993	25664.4	3257.36	2510.14	7405.01	14725.7	32067.7	5375.03	10297.4	42447.6	28501.8
TG(12:0_16:0_16:0)	TG	C47 H90 O6	105258	69178.6	65402.5	36872.8	286949	96618.5	86331.8	73636.5	37607.8	34949.5	50400.6	104879	328562	141997	32554.2	80851.8	26502.7	51534.5	89950.2	67469.1	50282.7	286103	135789	337360	94207.9	127710	136716	33537.7	35378.8	95383.9	93020.2	248043	70915.2	85526	253807	135509
TG(12:0_16:0_18:1)	TG	C49 H92 O6	43600.3	18022.3	17904.8	10160.7	97159.1	22775.7	25416.8	18255.2	9783.04	9590.76	20305.2	28848.4	117601	38446.4	8418.21	15661.1	4762.94	13393.8	21668.3	16437	12952.3	83806.6	27365.8	91056.1	22325.3	28221.5	33201.2	6109.99	5049.57	16467.6	20130.4	54393.6	9291.5	20707.6	60869.6	38682.1
TG(14:0_16:0_16:0)	TG	C49 H94 O6	151542	141351	60573.8	48421.4	337945	109829	109015	91616.9	45294	33481.3	54537.5	114456	411736	151081	45367	108957	42201.3	58797.2	98265.3	85407.6	56003	389163	203430	628393	96685.2	137750	142378	58073	54641	133500	105772	482051	92104.7	152184	290614	141855
TG(14:0_16:1_18:1)	TG	C51 H94 O6	29757	14893.3	9177.62	5479.13	48868.2	13991	13087	9530.2	5258.65	4462.25	11699	12511.4	71169.1	20243.9	4000.79	12300.2	4093.86	6376.98	10476.6	7377.35	7661.7	41374.2	21348.5	42136.7	10516.8	13805.2	15098.6	4719.83	4430.63	14640	9110.95	23765	8284.02	17629.7	30552	19371.5
TG(14:0_16:0_18:1)	TG	C51 H96 O6	47055.1	27662.7	14006.4	10766.7	96004.2	23354.2	23937.7	19287.8	8945.72	8706.54	17398.8	25408.5	95344.1	38701.6	8903.32	20102.2	6977.14	12324.4	21113.3	15155.1	12633.7	81382.9	40328.5	117921	18932.2	28120.8	30897.3	7528.18	6577.81	21024.7	18504.8	62358.7	12659.7	28010.9	58891.9	34893
TG(16:0_16:0_16:0)	TG	C51 H98 O6	667787	377358	110013	87158.6	743053	203138	201867	149016	99333.3	49269.9	63489.6	197274	532445	235782	99705.8	230440	83764.8	98827.1	161712	257970	123743	1.17773e+06	480635	3.3204e+06	161174	308741	193599	224668	150659	260919	231917	1.7923e+06	217972	362429	382724	258388
TG(16:0_16:0_18:1)	TG	C53 H100 O6	52727.1	57095.3	21493.2	17530.1	198056	33686	39663.4	26392.8	12645.7	13390.9	23338.1	47728.9	104174	66107.4	13765.9	32676	13986.8	18901	36932.2	27676	24289.2	160820	87405.1	209132	30104.5	48653.2	47328.3	17242.5	17141.8	37548.9	39057.5	116871	33614.2	47407.2	85114.9	68173
TG(10:0_20:1_20:5)	TG	C53 H90 O6	3610.29	19145.4	10410.7	5199.48	28470	15215.2	10101.6	12495.4	4628.87	6325.3	7382.51	12826.7	47093.3	21485.8	3479.15	21082.8	7465.28	9749.04	12808.9	6724.08	9343.72	31501.7	25274.7	12412.7	17775.4	18903.9	24253.5	6995.66	7539.33	28702.8	19856	21180.1	15382.3	28047.3	46769.3	21897.5
TG(16:0_16:1_18:1)	TG	C53 H98 O6	31472.1	33234.6	11163.8	9539.28	95973.8	19883.3	19808	16862.6	8723.87	7398.71	17877.7	20782.9	76692	29141	7094.12	21778.7	8897.16	11246.2	15402.7	12801.9	13730.3	67728	45209.5	73877.8	9305.11	20482	27236.1	10426.2	3471.02	26727.4	25883.5	58272.6	10913.5	37845.6	58196	31286.6
TG(16:0_18:1_18:2)	TG	C55 H100 O6	20287.2	24428.8	7252.02	6380.24	76584.6	10845.7	10457.8	10401.8	6754.38	7970.37	17292.4	15010.6	31156.3	19801.6	3371.28	11887.4	4880.1	14231.5	9193.56	10238	10618.2	37141.2	26101.5	50736.9	5845.46	10764.8	25664.4	6395.87	5240.6	14868.4	30802.6	38374.6	9865.47	27282.4	34599	18169.3
TG(16:0_18:1_18:1)	TG	C55 H102 O6	35747.6	57248.3	12551.9	11704	192191	22654.6	22470.4	17544.7	9618.44	8488.56	20584.6	26880.9	50565.8	33870.3	7562.12	20118	10849.7	14605.7	17078.5	17034.1	16338.5	94047.7	67934.3	124083	15481.2	20633.1	28557.7	15605.7	14149	27998.5	41960.4	72929.5	28063.6	46569.4	62444.5	37753.9
TG(16:0_18:0_18:1)	TG	C55 H104 O6	21389.8	28361.9	9000.42	8746.93	83300.9	15605.3	20257.7	9394.74	6777.28	4799.49	8513.17	22424.6	50102.8	20788.3	6203.79	11700.7	5657.21	7463.27	16011.1	11844.9	9425.22	60934.7	33553.7	94469.6	12820.7	20532.4	20538.7	6216.5	5728.36	12034.2	16879.2	61825.8	12497.6	18631.4	37137.1	28988.8
TG(16:0_18:2_18:2)	TG	C55 H98 O6	9462.46	8353.44	3719.78	2548.99	26904.9	4921.06	6173.15	4850.36	4688.27	6329.41	9317.93	7798.46	11469.1	9135.27	1446.79	5534.04	1531.46	9864.89	4014.51	5420.18	7371.98	11176.5	10215.5	18816.3	2463.88	6703.66	14348.5	3715.88	2529.88	8549	20151.6	23320.9	3763.87	13317	11122.8	9273.36
TG(18:1_18:1_18:2)	TG	C57 H102 O6	15068.4	12448.2	4379.86	3550.56	51360.3	6029.57	7146.99	5858.33	4394.14	3196.37	9989.67	8115.09	13972.6	12636.3	1982.13	5902.56	2212.9	8220.74	5539.83	4382.33	6413.15	17843.5	16056.7	24293.4	3068.29	5538.54	12310.7	4012.98	2639.4	7551.01	16425.3	22894.5	5063.06	11716.1	12624.4	9646.18
TG(18:1_18:1_18:1)	TG	C57 H104 O6	21402	19099.5	5360.38	4710.09	89044.8	8932.7	9170.39	6270.42	5134.84	2539.58	7262.8	8732.71	15464.1	11877.6	2268.06	7670.8	3186.58	6191.62	5071.24	5830.23	6374.62	31095.5	25104	57608.3	4106.47	5830.66	10692.6	5172.19	4650.95	8006.2	15285.2	24333.5	7186.06	14905.1	16543.2	14095.7
TG(18:1_18:2_18:3)	TG	C57 H98 O6	3212.14	3496.08	1564.55	857.085	12992	2872.19	3167.63	1598.16	1097.1	1854.41	7149.73	3422.98	4930.91	2978.75	536.539	2641.28	570.798	5133.84	1453.81	1739.41	4499.21	6253.92	4406.26	3679.48	1115.3	2404.12	6302.7	1988.83	858.999	2203.81	8241.13	5741.39	1292.57	2240.14	2923.72	2757.36
Creatinin (mM)			8.16278	4.57656	13.5438	19.3096	3.29048	7.43336	8.45111	10.5559	13.9732	24.3151	15.0355	7.67459	3.02378	5.87831	17.5215	6.32268	15.3645	11.2216	9.36851	11.3889	13.4957	2.92936	3.74921	4.51151	10.3739	5.95645	5.59919	17.8396	15.7043	5.82174	9.47321	3.37723	7.40461	5.49073	2.73043	6.57151
N.D.: Not Detected. It was subject to analysis, but below detection limit.
† Elution time of reference at alignment.

## Sheet: Processed data
Processed data for bivariate analysis
ID	Compounds	AD01	AD02	AD03	AD04	AD06	AD07	AD08	AD09	AD10	AD11	AD12	AD13	AD14	AD15	AD16	AD17	AD18	AD19	HC01	HC02	HC03	HC04	HC05	HC06	HC08	HC09	HC10	HC11	HC12	HC13	HC14	HC15	HC16	HC17	HC18	HC19	FC by Median	p-value(Willcoxon)	Q-value
L0001	AcCa(8:0)	15619.7	6736.51	8808.45	8544.96	4239.5	6866.34	4600.58	5930.33	3634.83	3515.93	6883.7	3412.56	4226.49	3252.63	4721.62	8021.91	4425.8	1827.72	4267.49	8034.13	4514.77	2066.19	11391.6	8663.16	5096.69	8923.45	9941.72	2919.55	9738.52	5959.14	6021.04	28061.6	10073.4	10496.2	6712.31	6842.06	0.626652	0.0556029	0.375012
L0002	AcCa(9:0)	904961	192940	374488	158677	132169	371030	97016.8	85478.2	167178	148550	130690	159096	139626	190361	295294	350801	114941	108095	354165	572487	209326	121751	384384	98927.5	302273	312450	264747	266046	250790	285026	267174	2.62883e+06	425589	417195	625123	179312	0.541076	0.0130051	0.339886
L0003	AcCa(10:1)	94097.9	40183	39420.2	21005.1	29612.7	101865	107512	43255.4	38752.9	59469.3	44647.6	54165.7	63860.4	52549.1	49790.1	34368.3	31240.9	71121.7	68623.5	61393.1	56581	52063.9	30819	48703.6	43153.7	37840.9	60116.9	55163.5	51792	115886	124010	349107	36987.2	52883.9	98987.9	64973.7	0.845122	0.178741	0.459666
L0004	AcCa(10:0)	17053	4741.56	3752.27	5613.78	2766.16	7649.3	1817.51	2751.06	3683.49	4137.35	4393.59	3253.59	1882.74	3943.31	4690.8	3378.31	2238.93	3090.46	4983.72	5268.28	3524.83	2728.2	3188.06	4054.19	4352.94	4163.71	7201.36	1350.81	5372.33	5267.06	4607.34	35686.5	3853.91	5681.24	11475.3	2886.13	0.829857	0.159155	0.443681
L0005	AcCa(11:1)	13965.8	25281	15446.2	14925.2	5528.07	99093.8	42597.9	33185.2	13246.8	35101.7	20844	18437.5	37271.2	40657.9	81214.3	95529.1	8096.61	26529.2	64044.3	153483	31202.5	40690.3	31849.9	30139.7	27814	59638.6	100694	8646.13	88877	63288.5	193413	31408.6	55639.8	77680.5	117112	45649.5	0.449435	0.00992171	0.296346
L0006	AcCa(11:0)	2851.97	1909.51	1063.95	1827.59	301.324	3901.33	1091.22	812.53	711.65	3334.15	1199.82	960.572	528.808	2856.26	1373.74	1299.13	674.284	648.213	1279.82	1897.46	2007.31	2674.38	762.623	1213.59	595.696	1100.36	4174.93	466.654	1829.94	1768.98	1750.28	10118.6	1926.96	2034.77	6281.66	935.671	0.636591	0.200066	0.459666
L0007	AcCa(12:4)	37230	17353.7	15660.3	4885.13	25376.2	18497.7	21145.1	11159.6	14935.8	8957.41	27062.6	26164.3	18129.6	15858.3	10666.9	27314.4	19558.1	28151	14783.6	13021.4	13737.7	12763.7	14801.9	25309.3	18147.9	19410	17987.6	54630.5	27753	24696.2	37576.5	142170	16821.1	24376.9	28501.8	23878.5	0.846121	0.401793	0.594997
L0008	AcCa(12:3)	31606.9	12030.9	18635.8	7659.39	19638.5	11218.3	14637.1	6351.89	8609.36	9701.8	20139	18919.6	10569.5	9118.26	8480.99	13049.8	7849.29	29371.9	13022.3	10308.3	9603.06	7561.82	10265	9063.24	11780.2	21213.6	8757.33	30527.9	18448	22492.5	38272.4	131242	9842.04	13847.2	25138.8	20556.6	0.865264	0.275039	0.503746
L0009	AcCa(12:2)	1994.42	2202.53	4853.88	975.679	1375.48	14582.9	3036.29	1905.09	742.853	3061.07	1604.87	4788.53	6042.1	3815.72	3094.48	2546.39	1333.6	6478.57	6444.99	5346.43	4953.43	4893.6	1523.2	2059.9	2172.65	3782.38	5002.53	960.253	4737.59	4693.37	7940.15	9216.43	2891.88	2578.72	5975.79	4952.5	0.579646	0.0967081	0.38936
L0010	AcCa(14:3)	630.545	1309.5	7981.5	994.841	4984.07	3123.76	1190.38	818.972	925.345	2136.12	1865.58	3385.2	612.478	2694.65	1144.88	2127.26	5282.32	2603.01	6359.6	3085.46	1953.96	3740.55	875.958	1214.66	720.184	2404.78	3165.77	192.08	1499.07	1901.39	4794.12	0.221655	2539.07	1177.72	5908.84	2662.89	0.916055	0.837064	0.837064
L0011	BisMePA(16:1_20:2)	29818.3	9461.26	60.0348	3186.49	21419.4	4786.53	6993.16	393.997	9.7964	48.982	184.363	9.7964	9.7964	9.7964	2527.17	9.7964	2355.44	153.543	9.7964	3902.92	2989.84	88.6229	25691.6	13229.5	1321.29	220.896	142.296	63868.8	215.676	9190.04	920.369	2101.52	1058.43	9.7964	11123.8	12364.3	0.168973	0.233753	0.487393
L0012	Cer(m17:1_17:1)	6599.47	0.0298915	300.654	50456.7	0.0413617	729.549	395.451	322.284	6581.9	388.689	233.115	723.687	0.0425626	5744.85	451.387	0.0227751	523.676	0.01367	3083.73	539.384	923.257	2359.35	0.0501474	504.373	230.128	140.903	29.8526	1726.27	291.71	794.43	1657.25	0.221655	1363.04	0.0213046	2463.66	0.0213781	0.751267	0.861856	0.861856
L0013	Cer(d20:1_16:0)	159627	49709.9	15217.3	74936.7	369247	58143.3	136550	19259.3	20797	13839.2	19174.6	16196.3	51888.6	31216.4	92115.2	35507.1	18210.9	13251.2	21081.3	151990	19873	12281.6	433541	77429.6	13970.7	127883	20035.4	568809	31183.3	68388	78376	111293	36717.3	58424.1	190824	396843	0.457582	0.110099	0.38936
L0014	Cer(m19:0_21:2)	5514.05	151.795	368.951	41642.4	870.997	491.568	218.078	160.195	1760.52	225.128	106.681	281.188	296.88	1314.83	327.368	71.3147	321.391	297.283	3405.02	394.331	61.5011	1811.14	882.103	221.14	259.037	908.835	12.3002	1122.81	493.071	414.153	544.604	823.007	1431.48	153.195	381.495	224.675	0.681943	0.516603	0.620751
L0015	Cer(m19:0_23:2)	11009.7	619.024	770.093	47297.7	2612.08	2596.4	1604.52	1829.31	7908.02	969.358	897.208	1662.63	1549.05	11806.1	962.244	1253.58	1096.69	266.272	7606.33	1139.71	1514.56	3278.1	2022.62	1760.37	533.611	1628.04	437.127	4897.5	1376.17	2691.81	3797.94	5058.18	2108.18	1628.15	3652.13	1468.07	0.833619	0.457175	0.603853
L0016	CerP(t17:1_22:1)	31888.6	17465.1	20909.9	34635.6	12609.1	24860.9	20021	18463.6	53924.8	8208.9	13135.6	24731	12795.2	48704.4	8851.96	17587.5	31924.3	9891.62	17686.9	7834.81	16390.4	15583.3	12716.1	14624.4	6826.15	15643.1	9779.15	48145.9	5998.96	18740.7	36474.2	34932.9	12811	11896.4	30145.3	18484.8	1.23244	0.248169	0.489498
L0017	CerP(t17:1_24:4)	113013	59149.3	30545.3	33123.4	46984	62663.4	51910.3	63547.3	95182.5	33543	38921.1	64042.5	44183	65512	29261.1	43652.4	73676.6	37169.3	46026.5	20221.4	44584.6	41531.1	37175.3	41688.8	27673.9	39696.1	33293.9	147280	23120.7	41324.2	51347.3	124393	31357.6	38026	52012.4	57972.7	1.19358	0.189182	0.459666
L0018	CerP(d18:0_24:5)	12071.9	730.025	997.503	102125	891.663	2262.77	1999.74	1328.17	5280.84	1121.94	2027.2	2311.52	1353.93	2881.78	1015.32	752.845	1951.91	579.328	4436.14	1163.41	1058.86	3438.97	281.153	926.595	513.935	1490.11	556.833	4583.63	1512.57	720.487	2176.95	2923.64	4644.36	2175.79	2004.11	904.417	1.10096	0.715975	0.715975
L0019	DG(18:0_18:0)	14027.1	51894.9	13113	10264.3	72937.7	53892.2	23949.5	23512.9	15572.7	9660.68	12776.4	28978.7	70243.1	37391.7	11899.6	26713.4	12769.7	19097.1	24710.4	16410.7	16049.6	13374.7	84250.4	48596.9	12493.4	37703.5	25778	43408.3	25821.7	44201.8	92513	67338.9	24889.5	40007.1	34740.9	45881.6	0.588175	0.0790983	0.38936
L0020	DG(18:2_21:0)	8682.09	18994.6	8409.74	8653.72	62057.8	38703.9	29179.6	15195.3	12202	13728.1	8825.76	24835.2	51888.6	44944.9	8966.1	19532.9	7693.08	9740.13	32214.3	14461.4	16931.3	16401.7	99373.1	36727.7	14728.4	30265.9	20267.7	31682.7	31210.3	36807.5	66912.6	22114.6	17389.8	50315.2	33538.7	42327.6	0.459882	0.0184195	0.375012
L0021	FA(14:0)	424610	154111	69323.1	33858.8	251027	112708	91230.6	113870	97687.3	33580	66349.5	99835.9	351546	137931	47387.4	129233	62149.9	81307.4	102962	97726.6	70778.1	61884.7	397697	242664	77303.6	118212	125512	768380	152878	217275	270214	2.45373e+06	120399	147991	142372	212888	0.680263	0.0445317	0.375012
L0022	FA(16:0)	1.00517e+07	3.53541e+06	1.28029e+06	931142	4.49782e+06	2.326e+06	1.46963e+06	1.68152e+06	1.92297e+06	597161	1.34614e+06	1.93756e+06	5.32445e+06	2.59939e+06	1.15287e+06	2.64761e+06	1.36354e+06	1.36255e+06	1.78043e+06	2.07483e+06	1.4575e+06	1.06504e+06	6.54067e+06	5.89191e+06	1.33657e+06	3.71023e+06	2.00882e+06	1.79733e+07	2.31072e+06	4.49303e+06	5.5962e+06	3.99201e+07	2.08794e+06	2.6677e+06	2.46823e+06	4.07023e+06	0.70182	0.0516819	0.375012
L0023	FA(18:0)	1.47131e+07	5.20042e+06	1.95292e+06	1.34493e+06	7.1327e+06	3.61209e+06	2.51919e+06	2.7738e+06	2.86692e+06	950851	1.99926e+06	3.1246e+06	8.40007e+06	4.20359e+06	1.83374e+06	4.19442e+06	1.95321e+06	2.36419e+06	2.96739e+06	2.7439e+06	2.20515e+06	1.5673e+06	9.50377e+06	7.92434e+06	1.95933e+06	4.74944e+06	3.31672e+06	2.49998e+07	3.77602e+06	5.7078e+06	8.97662e+06	5.38401e+07	3.00467e+06	4.34487e+06	4.01278e+06	5.32041e+06	0.674918	0.068878	0.389214
L0024	FA(20:0)	523474	187412	84171.2	45801	275583	150268	89881.7	108944	114147	36421.9	84799.1	123498	355845	167599	64948.6	153052	73676.6	89826.6	105246	98780.3	84767.7	64799.6	374143	299796	82461.4	133671	146096	935677	158685	275555	364265	2.67316e+06	133701	165619	163128	219139	0.693232	0.0967081	0.38936
L0025	FA(21:0)	559858	183238	83654.4	46510.5	353140	149192	131462	116996	116581	33481.3	54996.4	125349	328694	172498	62836.9	180461	65801.2	115313	93024.4	103785	80247.8	78869.4	333554	237117	96215.5	261778	164464	1.62145e+06	186640	243866	489667	1.8557e+06	151824	271303	248345	271647	0.503854	0.0445317	0.375012
L0026	FA(24:0)	585830	191017	86829.3	43641.4	343415	161703	134065	113112	116652	30705.2	55302.3	130430	323634	174710	64092.5	166385	62371.2	105778	91263.2	97199.8	70452.1	77187.7	314130	225968	94050.5	259545	161614	1.66497e+06	196634	258800	508712	1.94879e+06	155198	265427	258388	267182	0.510126	0.0556029	0.375012
L0027	FA(27:0)	707847	235330	104993	53600.2	443704	199506	172403	147974	149859	40312.5	71829.9	173429	419342	216389	76363.1	217155	79273.9	135275	109729	122312	89287.7	99385.5	399404	274191	122705	328596	207321	2.0653e+06	244577	318355	647152	2.37393e+06	197226	336274	333409	335049	0.54386	0.0516819	0.375012
L0028	FA(30:0)	600041	194032	90447.2	44889.5	356179	168430	142466	128932	121018	34780.9	58694.3	142418	371389	191381	69114.9	181727	65606	126452	93515.4	106419	77135.7	87389.7	350247	246079	97298.1	285138	171431	1.72715e+06	201901	270092	536546	2.0461e+06	171007	273149	283040	296114	0.5257	0.047995	0.375012
L0029	FA(33:0)	623930	228993	99307.3	50125.3	366208	176367	155246	134995	122234	37816.1	66136.7	145154	383625	202609	74308.5	201655	72505	147038	101371	118888	85805.1	92995.2	380287	274458	108314	304205	189482	1.83079e+06	213110	295407	549731	2.09863e+06	180453	302697	290648	306473	0.517057	0.047995	0.375012
L0030	FA(36:0)	548343	192131	80331.9	44294	315455	150672	126966	112638	101981	30849.2	55189.3	120528	318376	167293	65918.8	157354	66647.3	118789	91284.5	91492.5	72260.1	75057.6	325327	234396	92713.3	248036	153908	1.62529e+06	177052	239495	457071	1.98936e+06	145076	254010	252605	260395	0.505003	0.047995	0.375012
L0031	Hex1Cer(m19:0_21:2)	3550.26	246.911	684.519	45505.8	886.801	1482.51	1089.32	1362.27	2724.51	600.862	1718.6	268.158	662.084	526.171	776.758	617.46	2222.01	157.464	1223.25	411.189	247.709	1594.2	0.0123337	259.921	0.00170908	244.429	423.932	1454.15	518.19	238.584	460.734	0.000341817	1417.02	0.000341817	474.472	969.783	1.992	0.0090449	0.296346
L0032	Hex1Cer(m19:0_23:2)	4070.92	486.392	643.762	24557.7	119.162	882.373	301.617	1121.65	2554.9	792.924	1535.03	495.401	225.148	23.8324	365.778	520.349	1914.16	244.172	780.487	204.146	174.648	1003.94	23.8324	205.857	128.372	1238.46	23.8324	1144.13	282.932	709.013	912.678	23.8324	1555.83	794.769	968.575	23.8324	1.17356	0.199487	0.459666
L0033	Hex1Cer(d18:1_24:1)	15693.2	8495.47	7158.25	7369.38	6859.18	11230.5	8396.53	8726.86	19151	2680.23	4991.51	7819.31	3167.22	7493.65	3105.32	4752.73	16219.3	4011.01	5404.27	2823.8	4210.23	3609.94	5578	6033.27	3488.21	6123.6	3762.19	17943.7	2987.33	5064.9	10152.3	15974.7	4787.99	4830.06	7307.3	5847.28	1.41969	0.149993	0.435561
L0034	PC(16:0_16:0)	918.682	6065.7	6303.98	18115.3	5983.93	13015.6	13584	14210	41637	9117.8	4689.56	16417.8	4957.36	80363.2	3498.55	14686.8	7283.04	9348.03	12744.8	5948.77	12981.9	10134.7	5878.41	11634.5	4137.71	10242.6	4569.73	7769.67	3925.93	15182	38602	183.736	6997.39	10504.6	27756.2	21896	0.906192	0.739734	0.739734
L0035	PC(16:0_18:3)	1395.36	306.125	1165.11	670.132	745.788	2604.47	991.112	1028.81	3146.03	2280.07	664.825	1269.9	0.0034411	2890.28	233.941	1545.39	1464.42	1476.61	1386.56	476.867	1003.28	805.51	0.0034411	348.34	410.97	1244.99	639.171	1852.11	0.0172055	1130.63	1469	0.0034411	398.308	969.873	1319.18	2750.4	1.37154	0.141136	0.434264
L0036	PC(16:0_18:1)	22614.8	65770	60736.2	129262	61905.9	94775.4	85479.9	88452.8	199668	66173	45758.3	115342	50102.8	272357	31835.1	101191	87084.1	79043.9	104147	43033.1	74320	67434.1	49498.8	79270	37957.7	94628.1	44219.4	84655.1	37962.8	98639	175247	11776.6	61018.7	75884.1	162672	122446	1.09533	0.579801	0.644809
L0037	PC(18:0e_16:1)	1354.93	303.722	1107.52	1970.52	517.858	1237.13	5475.02	2103.09	27996.5	1239.97	276.545	3413.86	0.0425626	37000.4	325.656	2914.9	972.374	1581.77	1645.94	636.672	2257.76	1034.21	0.0501474	1819.05	356.08	2062.96	0.00851251	2171.6	223.914	4902.81	12543.8	1476.89	682.484	1534.14	9667.49	3904.14	0.815988	0.962148	0.962148
L0038	PC(18:2_18:2)	0.0847505	827.478	2814.57	639.577	950.013	2930.03	2142.91	1760.15	3896.76	5897.58	919.821	3365.65	352.208	6920.35	664.325	4412.69	930.069	3579.7	2598.06	1415.41	1976.93	2496.13	1316.67	1437.37	1279.27	3557.36	919.751	1645.73	674.444	2872.11	5508.3	0.221655	762.878	2889.31	6356.22	5225.76	1.07741	0.886785	0.886785
L0039	PC(18:1_18:2)	2278.64	8178.64	12928.4	4730.28	7409.25	14744.3	10464.9	9568.1	23953.1	17520	5967.86	19089	6171.08	41219.3	3681.75	18457.4	5247.18	15505.8	15765.6	7579.3	12537.3	14153.9	8722.03	12922.7	7316.46	15423.2	4648.9	16134.5	4336.49	13444.5	23476.2	1330.38	5533.13	12329.5	26051.8	31808.2	0.78684	0.837064	0.837064
L0040	PC(18:0_18:2)	3568.64	16510.2	29430.4	14365.9	14958.3	32986.4	23866.7	24905.5	63622	48899.7	13228.7	30763.8	14964.7	75872.1	8315.48	56542.5	15932.9	35191	36270.4	16955.1	19628.5	17332.2	17406.5	24581.2	13181.1	27861.1	11337.2	29669.3	9125.39	31689.8	72699.3	6122.12	11133.7	34617.9	48968.9	57222.6	1.1032	0.911826	0.911826
L0041	PC(18:0_18:1)	1519.09	10114.6	10713.4	19285.7	9190.15	15739.9	15583.7	16550	53910.5	8184.23	6443.4	17473.2	6293.44	94806.1	3718.85	16970.6	15919.9	12235.3	14271.2	5850.43	13300.5	8307.35	8186.08	11663.8	5153.36	16328.5	5095.42	16362.5	4589.03	24058.7	48527.2	303.818	7918.94	11840.9	55755.8	21306.7	1.18355	0.601645	0.645083
L0042	PC(16:0_22:6)	767.508	2549.95	12145.8	6224.87	3042.11	12894.6	5957.8	8438.87	15100.4	33501.9	3614.11	7724.19	2416.18	14470.1	2550.57	26491.9	9222.59	19106	16651.5	9711.2	8795.39	5796.09	4543.65	6646.73	5215.12	21900.7	9824.55	5119.58	3920.53	14431.6	8925.35	153.502	8131.01	17980.5	7044.04	18556.3	0.954902	0.787985	0.787985
L0043	PC(18:0_20:3)	16465	5309.67	4885.62	4540.22	7102.31	12376.6	6689.06	7877.1	16266.9	6029.18	3447.83	7514.4	3416.25	7670.57	1895.95	5326.85	8474.1	5019.78	4057.21	1773.66	3476.66	2288.72	3402.1	4841.02	2540.7	4325.17	4180.21	10843.2	1584.15	5678.66	7500.66	8467.24	3353.62	5750.07	4653.42	9272.77	1.49532	0.0353813	0.375012
L0044	PE(16:0p_18:1)	7496.22	12638.3	26521.3	45500.6	809.735	26340.7	19382.1	21400.3	73927.4	11774.6	13434.8	32236.2	809.735	61054.9	10975.1	21842	43353.3	10542.2	20910.5	4048.68	22214.5	20689.9	809.735	16323.4	6654.22	15321.9	11727.8	22559.9	809.735	24022.3	22934.1	809.735	17110.3	11428	40843	17738.3	1.2198	0.247559	0.489498
L0045	PE(16:0p_20:4)	86208.4	47808.9	31150.7	31321.2	37350.2	66363	49094.1	67043	105560	34924.9	45658.5	73476.2	28871.1	71602.2	30859.2	46167.1	86238	41740.9	49271.4	21301.4	46429.6	42226.2	22728.5	40835.3	27909.5	30351.8	33526.1	140973	21770.2	48591	25314.7	15214.4	27762.1	34080.7	49851.5	53150.6	1.39004	0.0278863	0.375012
L0046	PE(18:1_18:2)	2771.11	6782.39	8121.79	4778.45	4209.11	8658.26	6666.58	5595.92	11200	5774.2	5114.55	13512.1	5833.75	11130.7	3705.72	7993.44	6788.4	6030.33	8854.13	4312.97	6902.94	10095.5	6294.88	7156.17	4931.76	8727.64	5889.24	15927.2	2486.29	5403.65	8412.61	1717.16	5067.54	6022.05	9087.71	14386	0.962045	0.692487	0.692487
L0047	PE(18:0_18:2)	10840.7	19315.8	18185.4	22118.5	13283.8	51053.6	18317.1	17326.8	29800	11881.5	13547.9	32001.7	13218.5	30467.9	8943.28	19026.7	23235.4	14302.8	19885.8	10536.6	17175.8	18498.1	15249	20775	10844.1	18808.8	11622.2	31919.6	6443.28	14127.5	20018.9	4481.87	13582.2	14572.4	20954.1	26503.8	1.12576	0.419791	0.594997
L0048	PE(16:0_22:6)	0.0847505	1929.62	2523.66	2163.69	2583.21	2573.53	2586.64	2736.85	4072.09	3179.1	2432.24	5339.7	2488.6	7435.81	1438.23	3256.53	4132.27	2169.03	3638.78	2502.43	3712.29	3646.38	2361.61	2319.69	2180.93	4527.86	4139.04	4524.41	1449.1	3427.6	2368.13	0.221655	3152.15	2979.96	4863.42	4302.41	0.78373	0.384267	0.590751
L0049	PE(18:1_20:4)	5131.83	7440.09	4259.51	5087.62	6211.86	8238.53	6623.98	9785.98	11178.6	5033.92	5510.28	10081.3	5866.82	8213.24	4217.66	8434.71	8949.23	6611.35	7624.48	4172.48	8269.3	7937.39	5721.38	6436.02	5708.62	7449.67	5339.27	17851.9	4297.32	6835.16	5281.23	834.496	5697.01	5216.2	8494.24	11433.8	1.08866	0.692487	0.692487
L0050	PE(18:0p_20:4)	82398.4	50911.6	18783.5	29954	45160.6	57484.1	46195.1	75512.2	115436	25650.8	40823.3	54752.1	17666.6	84667.1	26778.5	25811.8	96977.1	62932.1	39771.5	13732.7	33040.2	31805.6	21185.5	39848.4	24464.6	28668.4	23529.5	86461.3	24147.1	36880.4	34756.5	2746.53	32128.8	34819.4	32717	62098.3	1.4975	0.0353813	0.375012
L0051	PE(18:0_20:4)	0.0485619	3981.16	7582.8	7493.67	4367.14	12913.4	16719.7	23465.5	34430.3	12802.8	9976.37	21082.6	0.00971238	13410.3	5730.09	6146.13	33134.9	15773.1	14324.6	7801.45	15723.5	15291.8	0.00971238	3376.71	13365.7	13544.1	10256.3	0.00971238	1468	12064	0.00971238	0.00971238	9573.09	7885.57	14323.9	19949.3	1.14876	0.366599	0.577272
L0052	PS(16:0_18:1)	381.157	4293.62	11724.9	1905.79	2981.63	10818.8	14081	12561.7	23215.9	9138.37	13122.3	19271.4	381.157	11697.2	8897.62	9601.94	38966.6	12297.7	19010.5	5059.31	15990.3	14165.1	381.157	381.157	8271.61	9031.67	8644.38	381.157	381.157	1914.14	381.157	10455.5	11798.9	3060.55	22567.1	12157.1	1.33105	0.233753	0.487393
L0053	PS(16:0_20:4)	3606.61	3085.29	1556.43	1484.23	2861.28	2858.73	3908.36	3405.67	6045.88	3409.82	2950.35	4559.2	2810.39	2533.04	2362.81	3185.36	3762.58	2712.62	4316.59	2524.39	4712.61	4377.33	2191.26	3550.08	2645.13	3973.04	3270.27	9922.32	1863.7	2901.25	2846.08	1665.52	2615.22	2483.02	4467.77	4657.82	0.97798	0.715975	0.715975
L0054	PS(18:0_18:2)	11123.7	15811	12323	13501	10083.6	15430.4	13004.2	12268	21856.2	15891.4	11166.9	20730.7	16314	19257.2	6728.86	15460.2	23710.6	11950.1	17911.1	7059.5	12581.8	21659.6	13395.4	13536.2	9583.35	20423.5	10756.6	32274.9	7873.47	11605	23710.6	9963.41	13784.6	13358.6	22628	21235.2	1.07426	0.936956	0.936956
L0055	PS(18:0_18:1)	15987.2	19130.1	10026.7	9047.3	16821.3	17919.2	19346.6	24668.6	33156.4	17256.8	15190.7	23936.1	18202.4	19342.3	11734.1	18441.5	25077.4	20451.6	19981.8	11511.2	22325.6	19417.4	15488	21132.5	18676.4	19908.1	17396.4	50366.7	11868.3	19596.7	18484.3	10672.7	12762.8	15495.8	20467.1	29540	0.961938	0.715975	0.715975
L0056	SM(d18:2_16:0)	15264.4	1662.82	4909.25	7669.75	3321.7	4404.47	4116.62	5549.5	12588.4	6288.28	3401.28	7178.23	4775.47	7947.86	2441.57	4792.27	3247.11	4569.75	7294.65	3713.26	6283.48	4826.33	3253.61	2864.6	3404.8	6949.82	3449.73	25050.1	2417.41	5919.07	6376.29	18526	3755.59	4514.44	6838.61	7120.67	0.890403	0.837064	0.837064
L0057	SM(d20:1_22:2)	34020.3	8545.73	9554.18	16525.4	9439.35	11612.5	10380.9	13423.8	32712.7	16553.5	8154.02	20248.6	11029.2	24088.5	5889.89	14732.7	7341.62	10809.5	16993.1	9447.79	17175.8	15555.3	8899.54	14381.7	9163.08	11245.8	9057.12	62358.7	5277.79	11524.9	22260.3	42557.8	7328.03	12497.4	14719.6	20699.4	0.842355	0.715975	0.715975
L0058	SM(d20:1_22:1)	213408	68654.2	53625.9	193013	51603.4	63443.7	57708.4	65820.9	153437	65062.5	61175.1	109986	56717	112345	30579.5	71014.2	42364	44048.9	97827.7	47572.6	69703.7	81335.8	46631.3	75455.9	38600.8	60016.5	39595.9	287810	30913.2	51231.8	91853.8	234290	37864.4	49442.2	69740.4	87405.5	0.990642	0.669291	0.68354
L0059	SM(d18:0_24:1)	285687	93454.5	53064.8	323673	61389.2	101260	80119.6	86046.6	177483	66419.7	75288.3	91027.6	72657.3	93989.5	49196.6	74003.4	112728	56097.1	102236	41075	64183.4	80999.5	57452.8	76389.4	44389.1	88083.7	45665.6	282480	31845	66512.1	92476.4	304333	61009.1	50634.2	100251	83387.1	1.1628	0.223191	0.487393
L0060	TG(10:0_12:0_14:0)	14333.4	21514	18680.1	9062.84	86917.4	17556	28304	23493.9	7342.65	9985.58	14119.9	31675.9	86580.2	42120.9	11602.9	9296.69	6586.63	20558.5	25543	19448.7	10781.2	4109.39	105927	29899.6	5615.65	14983.5	33980	29491.6	11153.9	28702.9	89253.5	36129.8	33382	56056.9	51571.1	59812.2	0.610125	0.117323	0.38936
L0061	TG(12:0_12:0_14:0)	27086.4	23467.4	22320.1	11445.1	101262	23865.4	31853.8	27065.4	9718.63	12243.4	17478.6	37734.9	109697	50592.7	13366.4	15773.4	7426.23	25976.6	31531.2	24357	12959.7	6861.13	110911	37981.3	7424.71	18551.2	40619.8	70679.2	14558.5	30906.6	118516	91632.4	38539.1	64417.6	61325.3	69510.1	0.618564	0.110099	0.38936
L0062	TG(12:0_12:0_16:0)	37181	33234.6	34000.8	17923.7	153048	38219.6	51212.2	42128	15508.3	18967.7	26018.4	50777.9	170978	85194.5	20032.5	28801.1	10185.8	39860.6	53904	34041.9	21555	11693.1	166999	54891.6	11863	28513.8	59948	89215	24579.3	36953.2	156715	114596	54521.6	94620.1	82568.5	102729	0.650577	0.141238	0.434264
L0063	TG(12:0_12:0_18:1)	13267.5	4737.19	12721.7	7302.06	66464.5	12314.8	20186.7	13565.9	5279.41	6835.27	12603.5	20405	65513.9	31267.5	8041.53	6024.34	1380.46	13491.8	18295.3	12591.2	7476.46	2128.97	67762.2	15008.5	2043.39	5524.12	20309.9	23507.4	3628.82	4988.41	49699.2	29014.7	19385.2	38294.6	34421.3	37148.2	0.672101	0.438254	0.594997
L0064	TG(12:0_14:0_16:0)	52812.9	44312.8	40143.8	22211.7	169610	50811.5	54099.4	48967.8	20997.4	22911.7	30986.6	63807.9	195583	89073.2	21299.5	41865.2	14208.1	35903.9	56198.9	40118	27290.2	15375.9	185467	70761.6	15963.8	39283.8	62872	122438	35288.8	45585.9	174808	169921	57683.4	81827.3	89492.3	100247	0.714841	0.149993	0.435561
L0065	TG(12:0_14:0_18:1)	20238.2	10234.8	11149	6872.22	58471.7	13400.4	17394.2	12751.1	5670.87	6337.63	12882.8	17981.4	75468.3	25245.3	5594.26	9263.48	1994.21	8654.72	13150.4	10712.2	7913.63	3257.36	56872.4	12039.9	2510.14	7405.01	14725.7	32067.7	5375.03	10297.4	42447.6	47256.9	15481.2	21993	28501.8	25664.4	0.857368	0.496359	0.620751
L0066	TG(12:0_16:0_16:0)	105258	69178.6	65402.5	36872.8	286949	96618.5	86331.8	73636.5	37607.8	34949.5	50400.6	104879	328562	141997	32554.2	80851.8	26502.7	51534.5	89950.2	67469.1	50282.7	33537.7	286103	135789	35378.8	95383.9	93020.2	248043	70915.2	85526	253807	337360	94207.9	127710	135509	136716	0.753277	0.117323	0.38936
L0067	TG(12:0_16:0_18:1)	43600.3	18022.3	17904.8	10160.7	97159.1	22775.7	25416.8	18255.2	9783.04	9590.76	20305.2	28848.4	117601	38446.4	8418.21	15661.1	4762.94	13393.8	21668.3	16437	12952.3	6109.99	83806.6	27365.8	5049.57	16467.6	20130.4	54393.6	9291.5	20707.6	60869.6	91056.1	22325.3	28221.5	38682.1	33201.2	0.824607	0.476546	0.603853
L0068	TG(14:0_16:0_16:0)	151542	141351	60573.8	48421.4	337945	109829	109015	91616.9	45294	33481.3	54537.5	114456	411736	151081	45367	108957	42201.3	58797.2	98265.3	85407.6	56003	58073	389163	203430	54641	133500	105772	482051	92104.7	152184	290614	628393	96685.2	137750	141855	142378	0.739444	0.084653	0.38936
L0069	TG(14:0_16:1_18:1)	29757	14893.3	9177.62	5479.13	48868.2	13991	13087	9530.2	5258.65	4462.25	11699	12511.4	71169.1	20243.9	4000.79	12300.2	4093.86	6376.98	10476.6	7377.35	7661.7	4719.83	41374.2	21348.5	4430.63	14640	9110.95	23765	8284.02	17629.7	30552	42136.7	10516.8	13805.2	19371.5	15098.6	0.843698	0.384267	0.590751
L0070	TG(14:0_16:0_18:1)	47055.1	27662.7	14006.4	10766.7	96004.2	23354.2	23937.7	19287.8	8945.72	8706.54	17398.8	25408.5	95344.1	38701.6	8903.32	20102.2	6977.14	12324.4	21113.3	15155.1	12633.7	7528.18	81382.9	40328.5	6577.81	21024.7	18504.8	62358.7	12659.7	28010.9	58891.9	117921	18932.2	28120.8	34893	30897.3	0.801846	0.334556	0.542237
L0071	TG(16:0_16:0_16:0)	667787	377358	110013	87158.6	743053	203138	201867	149016	99333.3	49269.9	63489.6	197274	532445	235782	99705.8	230440	83764.8	98827.1	161712	257970	123743	224668	1.17773e+06	480635	150659	260919	231917	1.7923e+06	217972	362429	382724	3.3204e+06	161174	308741	258388	193599	0.67064	0.0218021	0.375012
L0072	TG(16:0_16:0_18:1)	52727.1	57095.3	21493.2	17530.1	198056	33686	39663.4	26392.8	12645.7	13390.9	23338.1	47728.9	104174	66107.4	13765.9	32676	13986.8	18901	36932.2	27676	24289.2	17242.5	160820	87405.1	17141.8	37548.9	39057.5	116871	33614.2	47407.2	85114.9	209132	30104.5	48653.2	68173	47328.3	0.683779	0.103231	0.38936
L0073	TG(10:0_20:1_20:5)	3610.29	19145.4	10410.7	5199.48	28470	15215.2	10101.6	12495.4	4628.87	6325.3	7382.51	12826.7	47093.3	21485.8	3479.15	21082.8	7465.28	9749.04	12808.9	6724.08	9343.72	6995.66	31501.7	25274.7	7539.33	28702.8	19856	21180.1	15382.3	28047.3	46769.3	12412.7	17775.4	18903.9	21897.5	24253.5	0.529214	0.0382348	0.375012
L0074	TG(16:0_16:1_18:1)	31472.1	33234.6	11163.8	9539.28	95973.8	19883.3	19808	16862.6	8723.87	7398.71	17877.7	20782.9	76692	29141	7094.12	21778.7	8897.16	11246.2	15402.7	12801.9	13730.3	10426.2	67728	45209.5	3471.02	26727.4	25883.5	58272.6	10913.5	37845.6	58196	73877.8	9305.11	20482	31286.6	27236.1	0.716309	0.30383	0.529371
L0075	TG(16:0_18:1_18:2)	20287.2	24428.8	7252.02	6380.24	76584.6	10845.7	10457.8	10401.8	6754.38	7970.37	17292.4	15010.6	31156.3	19801.6	3371.28	11887.4	4880.1	14231.5	9193.56	10238	10618.2	6395.87	37141.2	26101.5	5240.6	14868.4	30802.6	38374.6	9865.47	27282.4	34599	50736.9	5845.46	10764.8	18169.3	25664.4	0.688093	0.275039	0.503746
L0076	TG(16:0_18:1_18:1)	35747.6	57248.3	12551.9	11704	192191	22654.6	22470.4	17544.7	9618.44	8488.56	20584.6	26880.9	50565.8	33870.3	7562.12	20118	10849.7	14605.7	17078.5	17034.1	16338.5	15605.7	94047.7	67934.3	14149	27998.5	41960.4	72929.5	28063.6	46569.4	62444.5	124083	15481.2	20633.1	37753.9	28557.7	0.718857	0.068878	0.389214
L0077	TG(16:0_18:0_18:1)	21389.8	28361.9	9000.42	8746.93	83300.9	15605.3	20257.7	9394.74	6777.28	4799.49	8513.17	22424.6	50102.8	20788.3	6203.79	11700.7	5657.21	7463.27	16011.1	11844.9	9425.22	6216.5	60934.7	33553.7	5728.36	12034.2	16879.2	61825.8	12497.6	18631.4	37137.1	94469.6	12820.7	20532.4	28988.8	20538.7	0.594061	0.124914	0.408075
L0078	TG(16:0_18:2_18:2)	9462.46	8353.44	3719.78	2548.99	26904.9	4921.06	6173.15	4850.36	4688.27	6329.41	9317.93	7798.46	11469.1	9135.27	1446.79	5534.04	1531.46	9864.89	4014.51	5420.18	7371.98	3715.88	11176.5	10215.5	2529.88	8549	20151.6	23320.9	3763.87	13317	11122.8	18816.3	2463.88	6703.66	9273.36	14348.5	0.70151	0.235446	0.487393
L0079	TG(18:1_18:1_18:2)	15068.4	12448.2	4379.86	3550.56	51360.3	6029.57	7146.99	5858.33	4394.14	3196.37	9989.67	8115.09	13972.6	12636.3	1982.13	5902.56	2212.9	8220.74	5539.83	4382.33	6413.15	4012.98	17843.5	16056.7	2639.4	7551.01	16425.3	22894.5	5063.06	11716.1	12624.4	24293.4	3068.29	5538.54	9646.18	12310.7	0.766204	0.438254	0.594997
L0080	TG(18:1_18:1_18:1)	21402	19099.5	5360.38	4710.09	89044.8	8932.7	9170.39	6270.42	5134.84	2539.58	7262.8	8732.71	15464.1	11877.6	2268.06	7670.8	3186.58	6191.62	5071.24	5830.23	6374.62	5172.19	31095.5	25104	4650.95	8006.2	15285.2	24333.5	7186.06	14905.1	16543.2	57608.3	4106.47	5830.66	14095.7	10692.6	0.798638	0.367216	0.577272
L0081	TG(18:1_18:2_18:3)	3212.14	3496.08	1564.55	857.085	12992	2872.19	3167.63	1598.16	1097.1	1854.41	7149.73	3422.98	4930.91	2978.75	536.539	2641.28	570.798	5133.84	1453.81	1739.41	4499.21	1988.83	6253.92	4406.26	858.999	2203.81	8241.13	5741.39	1292.57	2240.14	2923.72	3679.48	1115.3	2404.12	2757.36	6302.7	1.13358	0.739734	0.739734
S0001	1-Methyl-4-imidazoleacetic acid	0.00135594	0.00276676	0.000689895	0.000683722	0.00237606	0.000922378	0.00140185	0.010748	0.000284764	0.00196382	0.00239613	0.00905999	0.00169971	0.00336903	0.00363724	0.000782736	0.0020939	0.000641019	0.001553	0.0153246	0.00125372	0.00124207	0.00354498	0.00553565	0.000470231	0.00518135	0.00200184	0.000745497	0.000439039	0.000922932	0.00288671	0.00143267	0.000980022	0.000930012	5.69528e-05	0.0025793	1.36373	0.812432	0.812432
S0002	1-Methyladenosine	0.00435328	0.00634572	0.00525652	0.00488304	0.00479589	0.00636178	0.00599307	0.00641608	0.00873764	0.00543574	0.00598221	0.00737475	0.00403044	0.00649861	0.00428838	0.00444959	0.00712859	0.00595808	0.00535559	0.0043866	0.00769783	0.00558572	0.00762341	0.00529868	0.00477376	0.00436468	0.00703711	0.00543288	0.00444126	0.00453562	0.00531618	0.00521735	0.00398768	0.00660954	0.00626099	0.00564006	1.11887	0.537266	0.624061
S0003	1-Methylhistamine	0.000328633	2.3547e-05	0.000117735	0.00022581	2.3547e-05	0.000197797	0.000138572	0.000261112	0.000252219	0.000186905	0.000214547	0.000836262	2.3547e-05	0.000182806	0.000170515	0.000169	0.000208891	0.00018635	0.00021065	2.3547e-05	0.000158435	2.3547e-05	0.000198625	0.000234084	0.000174416	2.3547e-05	0.000284576	0.000188046	0.000168209	2.3547e-05	0.000149365	2.3547e-05	0.000131313	0.000267446	2.3547e-05	0.00017394	1.1427	0.196574	0.459666
S0004	1-Methylhistidine, 3-Methylhistidine	0.216257	0.0531621	0.0585164	0.0443076	0.0352324	0.0664264	0.0283509	0.112216	0.0969233	0.0299747	0.0354458	0.0581676	0.0817208	0.0866434	0.0352745	0.235142	0.101602	0.0486617	0.0357523	0.0732023	0.0707542	0.538588	0.0786346	0.0551947	0.0465428	0.077608	0.0263392	0.0752727	0.119739	0.144262	0.0615719	0.0218766	0.0837557	0.187582	0.0534277	0.0551321	0.810551	0.623852	0.658759
S0005	1-Methylnicotinamide	0.00408632	0.0117862	0.00723297	0.0051951	0.0105943	0.0119738	0.00896614	0.00615497	0.00424705	0.00630884	0.00698273	0.00844771	0.00383961	0.0178931	0.00567883	0.00958852	0.00964344	0.00673294	0.0042791	0.00765583	0.00893395	0.0114271	0.00741722	0.00778113	0.00794705	0.0327345	0.00520945	0.00621103	0.00709869	0.00863227	0.00826538	0.00504949	0.00990546	0.0148694	0.0109916	0.0121421	0.87684	0.334556	0.542237
S0006	2,5-Dihydroxybenzoic acid	0.000192678	1.8628e-05	0.000167591	0.000139181	1.8628e-05	1.8628e-05	1.8628e-05	9.31401e-05	0.000388478	0.000244412	0.000225596	0.000256064	1.8628e-05	0.000181552	9.63719e-05	1.8628e-05	0.000320954	0.00153118	0.000264324	0.000202416	0.000524028	1.8628e-05	1.8628e-05	0.000178538	0.000218769	1.8628e-05	0.000216361	0.000165867	0.000216215	0.000350659	1.8628e-05	0.000253045	1.8628e-05	1.8628e-05	1.8628e-05	0.000182033	0.850795	0.987072	0.987072
S0007	2-Aminoisobutyric acid 2-Aminobutyric acid	0.00117004	0.00198246	0.00221139	0.000809583	0.000161917	0.00211218	0.000161917	0.00207072	0.00172323	0.00085204	0.00102146	0.00304086	0.00215771	0.00275882	0.00178707	0.00302643	0.00160996	0.00135824	0.00430525	0.000861516	0.00256466	0.000161917	0.00227756	0.00480017	0.00166348	0.0019501	0.00210365	0.00100829	0.00123948	0.000161917	0.00319306	0.000161917	0.000161917	0.00188556	0.000161917	0.00146359	1.12255	0.71499	0.71499
S0008	2-Hydroxyisobutyric acid	0.00254353	0.00277927	0.00145107	0.00102079	0.00186071	0.0021371	0.00257567	0.00257271	0.00200533	0.002255	0.0023768	0.00190898	0.0015227	0.00225029	0.00223797	0.00204063	0.00243137	0.00127524	0.00125376	0.00208378	0.00255044	0.00147143	0.00242025	0.00201458	0.00192953	0.00187102	0.00238061	0.00169572	0.00153522	0.00148813	0.00342466	0.00232014	0.00203327	0.00322218	0.00222978	0.00372583	1.06267	0.962148	0.962148
S0009	2-Hydroxyvaleric acid	0.000699198	0.000638698	0.000334141	0.000209816	0.000370457	0.000635509	0.000514285	0.000402092	0.000691995	0.000415815	0.000768523	0.000455114	4.19632e-05	0.000574006	0.00045418	0.000496672	0.000579193	0.000396341	0.000316267	0.000359565	0.000435822	4.19632e-05	0.00058117	0.000467254	0.000423573	0.00079336	0.000447316	0.000263422	0.00050381	0.000372962	0.000742051	0.000310402	0.000568477	0.00068233	0.000457821	0.000832231	1.05154	0.824715	0.824715
S0010	2-Isopropylmalic acid	0.000280135	3.32271e-05	3.32271e-05	0.000387922	3.32271e-05	3.32271e-05	3.32271e-05	0.00416177	0.000466288	0.000742287	0.00498418	0.000951737	0.00138538	0.000597211	0.000463676	0.000899714	3.32271e-05	0.000785525	0.00386474	0.00545382	0.000332289	0.000868563	0.00499718	0.00066268	0.000166135	0.000770309	0.000469523	0.000258958	0.000400322	0.000232327	0.000187547	0.00381142	3.32271e-05	0.000263715	3.32271e-05	0.000410827	1.14648	0.738368	0.738368
S0011	2-Methylserine	0.000644931	0.000128986	0.00145491	0.000704822	0.00141105	0.00125742	0.000750783	0.00103974	0.00110054	0.00137736	0.00120461	0.000668031	0.00122135	0.000989982	0.000829591	0.000665993	0.00124836	0.00184301	0.00133726	0.00149502	0.000752564	0.000128986	0.00125607	0.000128986	0.000811378	0.000991596	0.00176143	0.00114087	0.00106815	0.00226781	0.000876377	0.00121601	0.00101188	0.00113429	0.000128986	0.00118106	0.971775	0.924333	0.924333
S0012	2-Oxoglutaric acid	0.00241098	0.00768398	0.00354804	0.00119984	0.000238404	0.00547652	0.000238404	0.00945333	0.012877	0.00155463	0.00386119	0.00805901	0.000238404	0.00457908	0.00119202	0.00356599	0.00836971	0.00235419	0.00479637	0.000238404	0.00845299	0.000238404	0.00717184	0.00835428	0.00372873	0.00413777	0.00989869	0.00167519	0.00183067	0.00546867	0.00371636	0.000238404	0.00299086	0.00358511	0.000238404	0.00502345	0.955533	0.962011	0.962011
S0013	3-(4-Hydroxyphenyl)propionic acid	0.000898709	0.0159924	0.000494446	9.56989e-05	0.00031994	0.000447095	1.86241e-05	0.000488796	0.00157251	1.86241e-05	9.31207e-05	0.00270868	1.86241e-05	0.00408356	0.000392963	0.00107333	0.000946723	0.000727931	0.00114485	0.000319817	0.000491638	0.00102583	1.86241e-05	0.00391737	0.000102044	0.00147274	0.000249355	0.000239536	0.000556246	1.86241e-05	0.000524399	0.00072652	0.000214736	1.86241e-05	0.00169591	0.00133547	0.967723	0.824337	0.824337
S0014	3-Amino-2-piperidone	0.00329249	0.00435707	0.00390869	0.00259496	0.00383296	0.0049429	0.00350243	0.00518859	0.00445533	0.00342161	0.00324385	0.00580493	0.00366658	0.0046049	0.00383701	0.00297195	0.0054715	0.00302707	0.00334715	0.00256511	0.00364895	0.00371658	0.00464214	0.00500246	0.00308262	0.00329626	0.0055664	0.00359097	0.00360333	0.0028223	0.00428586	0.00467083	0.00264365	0.00397674	0.00347471	0.00340191	1.06612	0.438254	0.594997
S0015	3-Aminobutyric acid	0.0180043	0.183535	0.00574078	0.00261532	0.00446449	0.00349272	0.00287263	0.00440794	0.207506	0.167983	0.00347096	0.0191558	0.0263989	0.00694661	0.0171543	0.0206969	0.0210835	0.0128972	0.175054	0.00929336	0.010833	0.0570462	0.00465917	0.082373	0.0214961	0.125343	0.0409936	0.0260503	0.0028484	0.00362485	0.00576046	0.00553746	0.00684567	0.0101414	0.182425	0.00680478	1.43277	0.537266	0.624061
S0016	3-Hydroxy-3-methylglutaric acid	0.000939249	0.00140834	0.00116039	0.000944077	0.0012112	0.001639	0.00123747	0.00180487	0.00193867	0.00188268	0.00133723	0.00302375	0.00153338	0.00135618	0.00138719	0.0017523	0.00129212	0.00272804	0.00195038	0.00104925	0.00206141	0.00181814	0.00222134	0.00227515	0.000851444	0.001264	0.00228353	0.00179842	0.00126772	0.00159469	0.00126726	0.00199962	0.00127546	0.00122832	0.00186474	0.00160323	0.821818	0.476546	0.603853
S0017	3-Hydroxyanthranilic acid	0.000380615	0.000813753	0.00102765	0.000527506	0.00093375	0.00103843	0.000722922	0.00134459	0.00135548	0.000149173	0.000363684	0.000656294	0.00109412	0.0013144	0.00019183	0.000717138	0.000191219	0.000776779	0.000630496	0.000364039	0.000911549	0.00207173	0.000826657	0.00182643	0.000557054	0.000921865	0.000760504	0.000194341	0.000313663	0.00104453	0.000427519	2.98346e-05	2.98346e-05	0.00069079	0.00119778	0.000516052	1.13503	0.62383	0.658759
S0018	3-Hydroxybutyric acid	0.00126676	0.00160877	0.00236631	0.00092471	0.00181981	0.00218811	0.00178144	0.00328148	0.00145922	0.000852686	0.00211268	0.00630807	0.00135029	0.00460023	0.002201	0.00370117	0.00260637	0.00247074	0.00240279	0.00109231	0.00289054	0.00117119	0.00453602	0.00422861	0.00189767	0.00310044	0.00261029	0.00235562	0.00159043	0.00227495	0.00781472	0.00123373	0.00170294	0.00279013	0.00156054	0.00255013	0.903828	0.516603	0.620751
S0019	3-Indoxylsulfuric acid	0.0396953	0.0241325	0.0104422	0.0206919	0.0291627	0.0227779	0.012266	0.0303735	0.0918136	0.00506259	0.0037118	0.0504211	0.00570784	0.0205175	0.00850719	0.0221828	0.0381043	0.0966605	0.0383596	0.0353595	0.0277417	0.0068651	0.0162128	0.0236788	0.0206319	0.0219183	0.0160964	0.0145072	0.0159886	0.00101542	0.0164789	0.015041	0.0513533	0.00772069	0.0291332	0.0170298	1.34176	0.457175	0.603853
S0020	3-Ureidopropionic acid	0.000343905	3.54314e-05	0.000275849	0.000177157	0.000805865	3.54314e-05	3.54314e-05	0.000377482	0.000398204	0.000669082	0.000308185	0.000518129	3.54314e-05	0.000366517	0.000209513	0.000686412	0.000383669	0.000442007	0.000429788	3.54314e-05	0.000332289	3.54314e-05	0.00073563	0.000709325	0.000272118	0.000846507	0.000473965	0.000401607	0.000726493	0.000371723	0.00030512	3.54314e-05	3.54314e-05	3.54314e-05	0.000664677	3.54314e-05	1.0091	0.885572	0.885572
S0021	4-(β-Acetylaminoethyl)imidazole	0.00061938	0.000872653	0.000290342	0.000294293	3.55158e-05	3.55158e-05	3.55158e-05	0.00263131	0.000450198	0.00195299	0.0013124	0.000619127	3.55158e-05	0.00155256	0.000236548	3.55158e-05	0.000445423	0.000438659	0.00153048	0.00166732	0.000424693	3.55158e-05	3.55158e-05	0.000882873	3.55158e-05	0.000819042	0.00577124	0.000545648	0.000177579	3.55158e-05	0.000364268	3.55158e-05	0.000658498	0.00192991	3.55158e-05	0.000967718	0.911104	0.910556	0.910556
S0022	4-Acetamidobutanoic acid	0.00166578	0.00210316	0.00149401	0.00114117	0.0021614	0.00190809	0.00161178	0.00196427	0.0024001	0.00179058	0.00270937	0.0028102	0.00147235	0.00251102	0.00133284	0.0015204	0.00208689	0.00218584	0.00239483	0.00149125	0.00172131	0.00126412	0.00300586	0.00149586	0.0019213	0.00153485	0.00278478	0.00139502	0.00162092	0.00207669	0.00182706	0.0027655	0.002389	0.0021206	0.00205183	0.00204857	0.975438	0.886785	0.886785
S0023	4-Aminohippuric acid	0.00149955	0.00210956	0.00139577	0.00482937	0.00182998	0.00313144	0.00104919	0.00275042	0.00212461	0.00155696	0.00156463	0.00134095	0.0011272	0.00275238	0.00129851	0.001859	0.00185646	0.00220034	0.00166486	0.00206829	0.00290793	0.00251309	0.0021111	0.00162414	0.0020999	0.00190519	0.00247654	0.00184191	0.00204617	0.00145675	0.00124522	0.00242422	0.00143479	0.00135739	0.00216297	0.00190757	0.932394	0.601645	0.645083
S0024	4-Guanidinobutyric acid	0.00796648	0.000976503	0.000824145	0.00136929	0.000150956	0.00122008	0.00159835	0.00178337	0.00133866	0.00161721	0.00189691	0.00115512	0.0019109	0.00093205	0.000754781	0.00220367	0.00292312	0.00154651	0.00298614	0.000976168	0.00171472	0.00196802	0.00515479	0.00505737	0.00150136	0.00340381	0.00172095	0.001598	0.00209347	0.00123666	0.00560957	0.000150956	0.00441058	0.00119611	0.00226298	0.00268981	0.717916	0.0497952	0.375012
S0025	4-Methyl-2-oxovaleric acid 3-Methyl-2-oxovaleric acid	0.000259182	2.83376e-05	0.000506677	0.000288426	2.83376e-05	0.000338834	2.83376e-05	0.000901111	0.000541524	0.000141688	0.000240839	0.00105476	2.83376e-05	0.000556942	0.000360031	0.000502253	0.001071	0.000324093	0.000495974	2.83376e-05	0.000505519	2.83376e-05	0.00139903	0.00125459	0.000314726	0.000667857	0.000493	0.000239759	0.00025664	0.000538379	0.000944651	2.83376e-05	0.000317869	0.000496705	2.83376e-05	0.00059787	0.670318	0.690897	0.690897
S0026	4-Oxovaleric acid	0.000608553	6.4929e-05	0.000442659	0.000587295	6.4929e-05	6.4929e-05	0.000788394	0.000677348	0.00059559	0.000893421	0.000391329	0.00064166	6.4929e-05	0.000814255	0.000484284	0.000905295	0.000413874	0.00072725	0.000324645	0.000362509	0.000640286	6.4929e-05	6.4929e-05	0.00308661	0.000493393	0.000647367	0.00066685	0.000728653	6.4929e-05	0.000569976	0.000574439	6.4929e-05	0.000390112	0.000627282	0.000781793	0.000679702	1.03362	0.690897	0.690897
S0027	4-Pyridoxic acid	0.000610375	0.00119366	0.000860076	0.000842302	0.00111257	0.00150315	0.00849154	0.000695143	0.00169208	0.052063	0.00112272	0.000567141	0.00133046	0.0033321	0.000767338	0.000829647	0.00092551	0.00410791	0.00130738	0.00192737	0.000815829	0.0013642	0.00146793	0.000838001	0.00158222	0.000785676	0.00107039	0.00416609	0.00154354	0.000957807	0.000882406	0.00137432	0.00171191	0.000794985	0.00210962	0.00106826	0.836691	0.601645	0.645083
S0028	5,6-Dihydroxyindole	0.00221585	0.000235683	0.00117841	0.000235683	0.000235683	0.00251282	0.00121562	0.0018298	0.0019467	0.00231832	0.00154108	0.00216352	0.000235683	0.00259532	0.00147822	0.000235683	0.00173819	0.00243664	0.00267453	0.00247508	0.00172573	0.000235683	0.00242511	0.0027252	0.00162353	0.00197255	0.00218338	0.00179352	0.00204305	0.00130353	0.000235683	0.00284973	0.000235683	0.0020428	0.00434455	0.00223046	0.802592	0.143383	0.43447
S0029	5-Amino-4-oxovaleric acid	0.000972682	0.000762603	0.00117735	0.000635229	0.000798273	0.0014976	0.000722189	0.000638647	0.00130829	0.0005262	0.000960754	0.000763884	0.00112211	0.000765981	0.000679972	0.000483651	0.000919847	0.000762691	0.000816449	0.000685326	0.00106833	0.00116972	0.0010669	0.00108372	0.000547834	0.000723309	0.00101319	0.0010437	0.000768765	0.00090834	0.00116749	0.000454786	0.000611186	0.00102275	0.00111637	0.000772637	0.796171	0.476546	0.603853
S0030	5-Hydroxyindoleacetic acid	0.000440017	0.000656514	0.000489241	0.00050052	0.000606203	0.000541302	0.000450662	0.00175679	0.00109878	0.00112681	0.00342219	0.000674668	0.000363129	0.00055353	0.000497416	0.000486131	0.000587033	0.000812789	0.000960112	0.00102827	0.000587652	0.000683889	0.00303586	0.00079216	0.00044434	0.000922065	0.000671291	0.000400938	0.000499421	0.000777521	0.000470698	0.0029938	0.00114044	0.000519748	0.000848717	0.000626261	0.780454	0.275039	0.503746
S0031	5-Hydroxylysine	0.000596473	0.000506852	0.000266901	0.000677059	4.34493e-05	0.000646876	0.000476571	0.000945521	0.000725199	0.000455416	0.000336996	0.000533056	4.34493e-05	0.000742808	0.000344792	0.00429282	0.000645252	0.000854265	0.000931944	0.000870584	0.000493458	0.000892364	0.00108014	0.00846171	0.000691516	0.000482206	0.00120454	0.000653834	0.000546568	0.000708919	0.00162777	4.34493e-05	0.000217246	0.000663911	0.000620982	0.000541999	0.833338	0.117228	0.38936
S0032	5-Methoxyindoleacetic acid	0.000261915	1.27219e-05	0.000420279	6.36094e-05	0.000222515	0.000292511	0.00022162	0.000442604	0.000620478	0.00116401	0.000567593	0.000352588	1.27219e-05	0.00075624	0.000146073	0.000205862	0.000354618	0.000268203	0.000251757	0.000217137	1.27219e-05	0.000432495	0.000375594	0.000294346	0.000167926	0.000159441	1.27219e-05	8.46077e-05	0.000263339	0.000330214	1.27219e-05	0.000715274	1.27219e-05	1.27219e-05	1.27219e-05	0.000129706	1.7128	0.0542836	0.375012
S0033	5-Methylcytosine	0.000400879	0.000341001	0.000435246	0.000360185	0.000627363	0.000516693	0.000401053	0.000483864	0.000609123	0.000563347	0.000765045	0.000675856	6.6618e-05	0.000569014	0.00033309	0.000339112	0.000617612	0.000535997	0.000576018	0.00043011	0.000600181	6.6618e-05	0.000338608	0.000515852	0.000348831	0.000369928	0.000486968	0.000402057	0.000492581	6.6618e-05	0.000403895	6.6618e-05	0.000445113	0.000608809	6.6618e-05	0.000595815	1.1997	0.199487	0.459666
S0034	5-Oxo-2-tetrahydrofurancarboxylic acid	0.000247794	0.00057278	0.000412472	0.000454	2.67925e-05	0.000389841	0.000303269	0.00122483	0.000447122	0.000218632	0.000180144	0.000776694	2.67925e-05	0.000413612	0.000418016	0.000563019	0.000580346	0.000270248	0.000344752	0.000133963	0.000521425	2.67925e-05	0.000622286	0.000492185	0.000420709	0.000290066	0.000260141	0.000354057	0.000281588	0.000628212	0.000772156	2.67925e-05	0.00027552	2.67925e-05	0.000649466	0.00158764	1.18213	0.987362	0.987362
S0035	5-Oxoproline	0.00434687	0.00801891	0.00885162	0.00389574	0.010564	0.00749339	0.00624724	0.005429	0.00711247	0.00777827	0.00611327	0.00816254	0.00351381	0.00716927	0.00814898	0.00485325	0.00533633	0.00768452	0.00699474	0.00628851	0.0096789	0.00641593	0.0120901	0.00826501	0.00451752	0.00481907	0.0061774	0.00867887	0.0084823	0.00539928	0.0059238	0.00765995	0.00712017	0.0102317	0.0121634	0.00970676	0.96628	0.200066	0.459666
S0036	7,8-Dihydrobiopterin	0.000361232	3.85712e-05	0.000242396	0.000324648	3.85712e-05	0.000511647	0.000343865	0.000446178	0.000408975	3.85712e-05	0.000381999	0.00050567	3.85712e-05	3.85712e-05	0.000230279	0.000412493	0.000289548	0.000498214	0.000561491	0.000315457	3.85712e-05	3.85712e-05	3.85712e-05	3.85712e-05	0.000192856	3.85712e-05	3.85712e-05	3.85712e-05	3.85712e-05	0.000462074	0.000309399	3.85712e-05	0.000372698	0.000508013	3.85712e-05	0.000516052	8.66596	0.230599	0.487393
S0037	7-Methylguanine	0.00476649	0.00387966	0.00361942	0.00369032	0.00461873	0.00500345	0.00514184	0.00465829	0.00453561	0.00133905	0.0051439	0.00554476	0.00299739	0.0041968	0.000685405	0.00330217	0.000923472	0.00340873	0.00333698	0.00296478	0.000748163	0.00371175	0.00407843	0.00332775	0.00231427	0.00408339	0.0025207	0.00102914	0.0012899	0.00283689	0.00222447	0.00385885	0.00384574	0.00441084	0.00477482	0.00451282	1.21182	0.0790983	0.38936
S0038	Adenosine	0.000684578	0.000926903	0.000635556	0.000623753	0.000885812	8.66814e-05	0.00061661	0.000860054	0.00103925	0.000517425	0.00101308	0.000996668	0.00113992	8.66814e-05	0.000504441	0.000637085	0.000817893	0.000925987	0.000679164	0.000608891	0.000725608	0.000834481	0.000976099	0.000583765	0.000677685	0.000569665	0.000778903	0.000590103	0.000610372	0.000582457	0.000608129	8.66814e-05	8.66814e-05	0.00063972	0.000937288	0.000433407	1.23228	0.117087	0.38936
S0039	Adipic acid	0.000688722	0.000663641	0.00189191	0.000357352	7.14704e-05	0.000738044	0.000480883	0.000793583	0.00206426	0.000370356	0.000584499	0.00231558	0.00376708	0.000670924	0.000462868	0.000359638	0.000754888	0.00131103	0.00163621	0.00114899	0.00163253	0.00129391	7.14704e-05	0.00130043	0.000725052	7.14704e-05	0.00116175	0.00156759	0.000655345	0.000615202	0.000654583	7.14704e-05	0.000515167	0.000549832	7.14704e-05	0.000917959	0.984967	0.763449	0.763449
S0040	ADMA	0.00850216	0.00849868	0.00725269	0.00658106	0.00737829	0.0104015	0.00996254	0.00825598	0.00900884	0.00904748	0.00756724	0.0104176	0.00631029	0.0102139	0.00669942	0.0085534	0.0117749	0.00768134	0.00854439	0.00469688	0.00905278	0.0096303	0.0150331	0.00693438	0.00637116	0.00753447	0.0117265	0.00730508	0.00805084	0.00845717	0.00793235	0.00659342	0.00540992	0.0120673	0.0102706	0.0085067	1.02985	0.739734	0.739734
S0041	Ala	0.0183788	0.0192356	0.0335278	0.0145584	0.0158154	0.0308462	0.0286969	0.0655175	0.0397807	0.0200898	0.0230999	0.0949876	0.0324853	0.0473659	0.0237819	0.0418352	0.0481311	0.0515902	0.0872133	0.0179804	0.0493832	0.0267372	0.0943222	0.0826721	0.0342431	0.0535473	0.0608759	0.0315469	0.0268407	0.0258664	0.115669	0.0272227	0.0237841	0.0346389	0.0179108	0.0344535	0.921901	0.275039	0.503746
S0042	Allantoic acid	0.000423618	0.000366116	0.000132199	0.000154371	2.44869e-05	0.000336232	2.44869e-05	0.000133652	0.000640217	0.000492365	0.000265782	0.000464616	0.000620982	0.000776033	0.000122435	0.000947459	0.000228726	0.000384072	0.000211543	0.000146844	0.00032477	0.000283564	0.000547834	0.00189555	0.000254574	2.44869e-05	0.00225752	0.000520817	0.000409562	0.00127811	0.000426761	2.44869e-05	0.000359222	2.44869e-05	0.000711827	0.000295595	1.02684	0.692111	0.692111
S0043	Allantoin	0.00195506	0.00287371	0.00179479	0.00109721	0.000219443	0.00410226	0.00244078	0.00260977	0.00356579	0.00201705	0.00253637	0.00264083	0.00355208	0.00258631	0.00302539	0.00173114	0.00187594	0.00232329	0.00184428	0.00175412	0.00226759	0.00296892	0.0112554	0.00787505	0.00206379	0.00355391	0.0157154	0.00491949	0.00287115	0.00271408	0.00229306	0.0044815	0.0026533	0.00242986	0.00234671	0.00685571	0.891126	0.06419	0.389214
S0044	allo-Threonine	0.00089515	0.001116	0.000881147	0.000715187	0.000139424	0.00136237	0.00146491	0.0010256	0.000947043	0.00176814	0.00121559	0.00104362	0.000139424	0.00129766	0.000936163	0.000987315	0.00103992	0.00163937	0.0012363	0.000928234	0.00118386	0.00135543	0.000139424	0.00117475	0.00118096	0.00109205	0.00184361	0.00157479	0.00124796	0.000971571	0.00114005	0.000139424	0.000697119	0.00105769	0.000139424	0.00140881	0.892312	0.66889	0.68354
S0045	Anserine_divalent	0.0308474	0.000627752	0.000499175	0.00110943	4.53452e-05	4.53452e-05	0.000652536	0.0203842	0.000226726	0.000649633	0.000363684	0.000573157	4.53452e-05	0.00119338	0.000571728	0.04901	0.00101908	0.00237068	0.000383528	0.0246063	0.000475304	0.115084	4.53452e-05	0.00527267	0.000378797	0.000892318	0.000865993	0.0254858	0.000402899	0.000577593	0.00034293	4.53452e-05	0.000952987	0.00104694	0.00095822	0.000779364	0.776357	0.88664	0.88664
S0046	Arg	0.00176475	0.00272181	0.00159501	0.00203451	0.00177996	0.001761	0.00318276	0.00360913	0.00248151	0.00315954	0.00494401	0.00514668	0.00190835	0.00493832	0.00160067	0.00298641	0.00344739	0.0051544	0.00773448	0.0024971	0.00274125	0.00303404	0.00626898	0.00409936	0.00250636	0.00358582	0.00580927	0.00466496	0.0030822	0.00304969	0.00636554	0.00164152	0.00222267	0.00298491	0.00194435	0.00339711	0.930907	0.189182	0.459666
S0047	Argininosuccinic acid	0.00109074	0.00136556	0.00113793	0.00128415	0.000912907	0.00177815	0.000780111	0.00253844	0.00137826	0.00144288	0.00139613	0.00106905	0.00014022	0.00127578	0.00127761	0.00102734	0.00102271	0.00148183	0.00114623	0.00115301	0.00103202	0.00140608	0.00190301	0.00162269	0.00109951	0.00168418	0.00220914	0.00150988	0.00121003	0.00114667	0.000701101	0.00124724	0.00116444	0.000865503	0.0012722	0.000812038	1.07535	0.837064	0.837064
S0048	Ascorbate 2-sulfate	0.00486159	0.00819618	0.00450206	0.00326914	0.00773871	0.00565817	0.00621702	0.00367373	0.0034697	0.00498151	0.00387089	0.00424706	0.00618083	0.00550799	0.00243799	0.00577343	0.00272027	0.00497658	0.00388653	0.00410426	0.00333359	0.00623006	0.00878867	0.00502077	0.00445916	0.00498235	0.00640392	0.00473401	0.00321112	0.00444085	0.00501373	0.00773643	0.00521644	0.00570699	0.015502	0.00431201	0.984203	0.438254	0.594997
S0049	Ascorbic acid	1.01451e-05	0.00515234	0.000145211	1.01451e-05	0.00925902	0.00020455	0.0707047	1.01451e-05	1.01451e-05	0.0868488	1.01451e-05	1.01451e-05	1.01451e-05	0.00299152	1.01451e-05	0.000851349	5.07255e-05	0.000824376	0.000409681	0.00223467	1.01451e-05	0.00396394	1.01451e-05	1.01451e-05	0.00059687	0.00178778	0.0109126	0.0721326	1.01451e-05	0.00525555	0.0245491	1.01451e-05	1.01451e-05	0.0032209	0.126301	0.000256628	0.0821657	0.319962	0.535178
S0050	Asn	0.00698234	0.00835763	0.0092659	0.00357001	0.00572547	0.00575023	0.0108167	0.0132413	0.0113341	0.00602951	0.00543642	0.0178833	0.006351	0.0209801	0.00868166	0.0113008	0.008536	0.00955765	0.014521	0.00397463	0.0130659	0.0107663	0.0361648	0.02909	0.00989175	0.013958	0.0143257	0.006368	0.00888519	0.00544275	0.0407561	0.00484845	0.00526315	0.00891441	0.00785182	0.00805983	0.915533	0.457175	0.603853
S0051	Azelaic acid	0.000700565	6.40178e-05	0.000483516	0.00064198	6.40178e-05	0.000924898	0.00118392	0.00169886	0.000371314	0.0003554	0.00068538	0.00224406	0.0013686	0.000677067	0.000370335	0.00107705	6.40178e-05	0.00129773	0.00123198	0.00100362	0.000533861	0.0012677	0.00190019	0.00213682	0.000908015	0.000807447	0.00119792	0.00202277	0.000909675	0.00103277	0.00103374	6.40178e-05	6.40178e-05	0.000711134	6.40178e-05	0.000320089	0.712096	0.427922	0.594997
S0052	Azetidine 2-carboxylic acid	0.000373566	2.66529e-05	0.000139577	0.000133265	2.66529e-05	2.66529e-05	0.000171566	2.66529e-05	0.000450741	0.000282258	0.000341706	2.66529e-05	2.66529e-05	2.66529e-05	0.000455544	0.000345783	0.000161313	0.000226694	2.66529e-05	0.000268819	0.000207395	2.66529e-05	0.000391575	2.66529e-05	0.000152902	2.66529e-05	0.000288256	0.000216371	0.000207919	2.66529e-05	2.66529e-05	2.66529e-05	2.66529e-05	2.66529e-05	2.66529e-05	0.000179705	5.6446	0.277076	0.503746
S0053	Betaine	0.0132995	0.041351	0.0108034	0.0132258	0.0269349	0.0340018	0.0267804	0.0373733	0.0268985	0.0189362	0.0293883	0.0340745	0.0231521	0.0649938	0.0169972	0.032697	0.045996	0.110643	0.0492862	0.0167736	0.0520144	0.00216068	0.0549415	0.0737928	0.0452605	0.0899386	0.0473058	0.0345049	0.0169164	0.0389468	0.126842	0.0205688	0.0201421	0.0351564	0.0742876	0.0266118	0.668864	0.132882	0.420952
S0054	Biotin	0.00154234	0.000383932	0.00173889	0.000404062	2.82337e-05	0.00115651	2.82337e-05	0.000915498	0.00145179	0.000870397	0.000365832	0.000515129	2.82337e-05	2.82337e-05	0.000430946	0.000551238	0.000652745	0.00170737	0.00171622	0.000948043	0.00178551	0.00227209	0.00126568	0.000669919	0.000434315	0.000631359	0.00109132	0.00096551	0.000812194	0.000452883	0.000141169	0.00100993	0.00148472	0.00037701	0.00391809	0.00020597	0.557271	0.10987	0.38936
S0055	Butyrylcarnitine	0.00315505	0.00580787	0.0011358	0.00443401	0.00219473	0.00511143	0.00136299	0.00580099	0.00411307	0.00180733	0.00247514	0.00271223	0.00372002	0.00452508	0.00613563	0.00748047	0.00213649	0.00652674	0.00269414	0.00440668	0.0027638	0.00490318	0.00794877	0.00291883	0.00716487	0.00493789	0.0026311	0.00236907	0.00412135	0.00364917	0.00278764	0.00327329	0.00410257	0.0022874	0.00507717	0.0018451	1.13155	1	1
S0056	Caffeine	8.46846e-05	8.46846e-05	0.00116616	8.46846e-05	0.0094959	8.46846e-05	0.00078231	8.46846e-05	0.00126761	8.46846e-05	8.46846e-05	8.46846e-05	8.46846e-05	8.46846e-05	0.000725108	0.00156992	8.46846e-05	0.00121096	0.00495172	0.0021065	0.000874141	0.00806745	0.00307585	8.46846e-05	8.46846e-05	0.001696	0.00139467	0.00142057	0.000423423	8.46846e-05	0.00188993	0.00546914	0.00143865	0.00334643	0.00313282	0.00281474	0.0472317	0.00174603	0.141596
S0057	cAMP	0.000209987	0.000271692	0.000284697	0.000175068	0.000323549	0.000325822	0.000256612	0.000263897	0.000299512	0.00028003	0.000269939	0.000306076	2.92885e-05	0.000470944	0.000215978	0.000372039	0.000322338	0.000247756	0.00017468	0.000208305	0.000264906	0.000290713	0.000421154	0.000247701	0.000146443	0.000227955	2.92885e-05	0.000283514	0.000191036	0.00026826	0.000200972	2.92885e-05	0.00017139	0.000275236	2.92885e-05	0.000355716	1.26466	0.0366634	0.375012
S0058	Carboxymethyllysine	0.000642287	0.000719203	0.00123222	0.000423856	0.001113	0.00146531	0.000978071	0.000917929	0.000808187	0.00122497	0.000946625	0.000735519	8.47712e-05	0.0010698	0.000851741	0.00107293	0.000660659	0.00146583	0.000734369	0.000734555	0.000736611	0.00105637	0.00165142	0.00112129	0.00107569	0.0013438	0.000834101	0.0011566	0.00113909	0.00126098	0.000482388	0.00116722	0.0009134	0.00115311	0.00168386	0.00190372	0.824884	0.110099	0.38936
S0059	Carnitine	0.0111885	0.0243366	0.0023824	0.00807658	0.00342236	0.0304264	0.0212111	0.0535945	0.0273227	0.0105863	0.0137839	0.00525133	0.0128801	0.0150776	0.0472014	0.0643712	0.00365356	0.0180183	0.00812963	0.0209478	0.00836623	0.0145021	0.0252745	0.00826375	0.0487803	0.0294347	0.0119877	0.0106085	0.0120691	0.01765	0.0642575	0.00800657	0.0379225	0.0189147	0.0731829	0.0494296	0.789325	0.401793	0.594997
S0060	Carnosine	0.000946251	2.94087e-05	0.000373982	0.0012227	2.94087e-05	2.94087e-05	0.000304273	0.000398397	0.000154044	0.000277286	0.000147043	0.000315921	2.94087e-05	0.000321841	0.000221921	0.00327993	0.000198016	0.00211005	0.000163435	0.000462498	0.00018154	0.000499242	2.94087e-05	0.00125278	2.94087e-05	0.000458569	0.000359399	0.000412679	0.000179364	2.94087e-05	0.00025072	2.94087e-05	0.000332145	0.000642407	2.94087e-05	0.000363255	0.997759	0.91114	0.91114
S0061	Choline	0.00538588	0.0229571	0.00563689	0.00529505	0.00837457	0.0159065	0.0105975	0.00784883	0.00718744	0.00636032	0.00781476	0.0109819	0.00701002	0.0302955	0.0068996	0.00958963	0.0130931	0.0148561	0.0129448	0.00408604	0.0283075	0.0103177	0.0252405	0.0220949	0.0143781	0.0175722	0.0136854	0.0132671	0.00841759	0.0146964	0.0156269	0.0057951	0.00940531	0.0139677	0.00970314	0.0111821	0.601926	0.0597686	0.378677
S0062	cis-4-Hydroxyproline	2.25807e-05	2.25807e-05	2.25807e-05	0.000261347	2.25807e-05	0.000389538	0.000395188	0.000240923	0.000446401	0.000112903	0.000591837	0.000424488	2.25807e-05	2.25807e-05	2.25807e-05	2.25807e-05	0.000350267	0.000736435	0.000403866	2.25807e-05	0.000474204	2.25807e-05	2.25807e-05	0.000550531	0.00035882	2.25807e-05	2.25807e-05	0.000256498	0.000213273	0.0006238	0.00106156	2.25807e-05	2.25807e-05	0.00037093	2.25807e-05	2.25807e-05	1.50019	0.959991	0.959991
S0063	cis-Aconitic acid	0.0201078	0.0249618	0.0176796	0.0168781	0.029627	0.0219363	0.0188462	0.028268	0.0248863	0.0162839	0.0157587	0.0347297	0.0196563	0.0253143	0.0141032	0.0301029	0.0207573	0.0257441	0.0266427	0.0129962	0.0265643	0.0227959	0.0299119	0.0266295	0.0136292	0.022378	0.0358462	0.0265034	0.0142568	0.0229403	0.0203934	0.032771	0.0205997	0.0260629	0.0301477	0.0262055	0.816814	0.248169	0.489498
S0064	Citramalic acid	0.000477368	0.00154374	0.00127593	0.00121389	9.54736e-05	0.00173633	0.00242085	0.00151485	0.00601769	0.00208261	0.00129482	0.00288072	0.000730836	0.00206396	0.00126253	9.54736e-05	0.00229233	0.00199943	0.00102253	0.000961292	0.000785174	9.54736e-05	9.54736e-05	9.54736e-05	0.00066669	0.00134212	0.0013705	0.0016234	0.00130492	9.54736e-05	0.00167734	0.0023775	0.00110308	0.00232287	0.00160313	0.0040103	1.27019	0.234389	0.487393
S0065	Citric acid	0.149672	0.310145	0.211587	0.189286	0.216869	0.186231	0.121798	0.284701	0.36201	0.049564	0.127938	0.403494	0.103384	0.254071	0.0885654	0.227711	0.198916	0.230913	0.336102	0.0294872	0.315572	0.203801	0.228611	0.260103	0.0988312	0.188491	0.235557	0.174074	0.0976423	0.164496	0.146711	0.157517	0.0485652	0.160878	0.361081	0.114902	1.21246	0.476546	0.603853
S0066	Citrulline	6.08576e-05	6.08576e-05	0.00090299	0.000304288	6.08576e-05	0.000926415	0.00113131	0.00113261	0.00108753	0.000727437	0.000506541	0.00083235	6.08576e-05	0.00378098	0.000537458	0.000850559	0.000757628	0.000807517	0.00329703	0.000682087	0.000832882	0.000812775	0.00221325	0.00116175	0.00112794	0.00141707	0.0011935	0.00040363	0.00060591	0.000960628	0.00208806	6.08576e-05	0.000488563	0.000645096	0.00124197	0.0010888	0.763697	0.0842526	0.38936
S0067	Creatine	0.00337619	0.200876	0.00496671	0.00472868	0.00363079	0.045025	0.00593588	0.404615	0.303429	0.00765695	0.00670277	0.0557625	0.0309662	0.151461	0.00796365	0.773537	0.110717	0.00756927	0.0162295	0.00864366	0.047021	0.915927	0.287217	0.572369	0.0102767	0.0292657	0.0205765	0.00877876	0.220833	1.15442	0.436753	0.00656414	0.00724154	0.444917	0.43723	0.0384416	0.45552	0.068878	0.389214
S0068	Cys	3.38344e-05	3.38344e-05	0.000522615	0.000169172	3.38344e-05	3.38344e-05	3.38344e-05	3.38344e-05	3.38344e-05	0.00282463	0.000411303	0.000696396	3.38344e-05	3.38344e-05	0.000985479	0.000995098	0.00131044	0.00072811	0.00510644	0.000732612	0.00217628	0.000571595	3.38344e-05	3.38344e-05	0.00187862	0.00138398	0.000917511	0.00117431	0.000913773	3.38344e-05	0.00312219	3.38344e-05	0.000616979	0.000897758	3.38344e-05	0.000379592	0.124516	0.0839506	0.38936
S0069	Cystathionine	0.00179294	0.00254666	0.00672528	0.00182721	0.00789519	0.00211824	0.00159468	0.00386149	0.00109512	0.00130804	0.000825746	0.00130476	0.00178622	0.00436931	0.00156682	0.00340001	0.00133355	0.00236492	0.0016743	0.00104613	0.00178569	0.00193667	0.00389872	0.00132503	0.00149521	0.0028046	0.00436186	0.00100081	0.000960175	0.00141297	0.00188307	0.000165149	0.000934642	0.00295534	0.00179317	0.00192006	1.04629	0.275039	0.503746
S0070	Cystine	0.00409249	0.00525142	0.0049486	0.00697826	0.00395593	0.00563115	0.0109186	0.0123658	0.0076154	0.00854263	0.00450079	0.00884775	0.00518309	0.0155024	0.00435316	0.00750715	0.0076592	0.0129651	0.033027	0.00537443	0.00702998	0.00578107	0.00894568	0.00564258	0.00864625	0.00822824	0.0110543	0.00643684	0.00516094	0.00336341	0.00848485	0.00351337	0.00166362	0.00760541	0.00698431	0.00803389	1.03362	0.962148	0.962148
S0071	Cytosine	0.000281056	0.00121055	0.000310053	0.000137707	2.75414e-05	2.75414e-05	0.000312338	0.00029476	2.75414e-05	0.000504555	0.000260073	0.000331571	2.75414e-05	0.000431266	0.000148783	0.000423611	0.000314017	0.000934312	0.000634855	0.000317401	0.000246454	2.75414e-05	0.000660191	0.000547641	0.000243567	0.000520026	0.000750691	0.000448872	0.000423423	0.000502202	0.000454954	2.75414e-05	0.000414216	0.000814433	2.75414e-05	0.00057179	0.66917	0.108816	0.38936
S0072	Daminozide Ala-Ala	5.86278e-05	5.86278e-05	0.000303128	5.86278e-05	5.86278e-05	0.000432932	0.000566753	0.000331773	0.000371549	0.0005379	0.000994767	5.86278e-05	5.86278e-05	0.000616647	0.000377809	5.86278e-05	0.000329876	0.00113411	0.000527351	0.000448895	0.000379033	5.86278e-05	5.86278e-05	5.86278e-05	0.000312719	5.86278e-05	0.000417051	0.000456346	0.000293139	5.86278e-05	5.86278e-05	5.86278e-05	5.86278e-05	5.86278e-05	5.86278e-05	0.000914864	5.64279	0.277076	0.503746
S0073	Diethanolamine	0.00110308	0.00210336	0.00016355	0.000136596	2.73193e-05	2.73193e-05	0.00059828	0.00030822	2.73193e-05	2.73193e-05	2.73193e-05	0.000454809	0.000776064	0.000511083	0.000165082	0.000494769	0.000208891	2.73193e-05	0.000356652	0.000204691	0.000305867	0.00077901	0.000709374	0.0005881	2.73193e-05	2.73193e-05	2.73193e-05	0.000166409	0.000343111	2.73193e-05	0.000318544	0.00128823	2.73193e-05	0.000475758	0.000641914	2.73193e-05	0.598921	0.859268	0.859268
S0074	Diphenylcarbazide	0.00010143	0.00010143	0.00111129	0.00010143	0.00010143	0.000805315	0.00010143	0.000638647	0.000507151	0.000745864	0.000609105	0.00147299	0.00010143	0.000944924	0.000614357	0.00010143	0.00010143	0.00124874	0.00207091	0.000912688	0.00111674	0.00010143	0.00010143	0.00127735	0.00010143	0.000835588	0.00118614	0.00232855	0.00081249	0.000695543	0.00010143	0.00010143	0.000863192	0.00010143	0.00010143	0.000857204	0.677308	0.285773	0.515079
S0075	Ectoine	0.00136651	6.5636e-05	0.000980237	0.000618941	6.5636e-05	6.5636e-05	0.000635673	6.5636e-05	0.000422535	0.00032818	0.00111146	6.5636e-05	6.5636e-05	0.0010595	0.000595132	0.00518896	0.000413705	0.000420088	0.00207817	6.5636e-05	0.000989116	6.5636e-05	0.00125039	0.00193481	0.000407994	0.000976231	0.00109047	0.00049726	0.00418336	0.00152606	0.00107223	6.5636e-05	6.5636e-05	6.5636e-05	6.5636e-05	0.00147993	0.42874	0.325488	0.535848
S0076	Ethanolamine	0.0141444	0.0277823	0.0169272	0.0141538	0.026541	0.0243915	0.0187549	0.0157771	0.0205936	0.0103815	0.01736	0.0200693	0.0200174	0.0243453	0.0152849	0.0249564	0.019745	0.00747257	0.0241426	0.0102099	0.0229994	0.0223935	0.0278907	0.0177918	0.018737	0.0215752	0.0269341	0.0178309	0.0134242	0.0180951	0.0197421	0.0161888	0.0151194	0.0283614	0.0252672	0.0228053	0.931811	0.419791	0.594997
S0077	Ethanolamine phosphate	0.00027558	0.00103955	0.000316706	8.79139e-05	0.000538847	0.000340916	0.00024972	0.000404743	9.64044e-05	0.000733628	0.000450361	1.75828e-05	1.75828e-05	0.000708463	0.000353364	0.000820966	0.000401885	1.75828e-05	0.000513149	0.000253204	0.00049424	0.00114617	0.0022869	0.00107605	0.000538866	0.000719723	0.000964426	0.000602076	0.000486716	0.0020928	0.000732694	0.000336269	0.000526626	0.000724575	0.00122745	0.000632941	0.513269	0.00203171	0.141596
S0078	Ferulic acid	0.000610375	0.000790133	9.448e-05	0.00146548	9.448e-05	0.000872329	0.0004724	0.000889752	9.448e-05	0.000878071	0.000594199	0.000637659	9.448e-05	0.000917317	0.000514388	0.000797404	0.000641217	9.448e-05	0.000767838	9.448e-05	9.448e-05	0.00100796	9.448e-05	0.00101895	0.000823874	0.000828578	0.00103295	0.000761246	9.448e-05	0.000610865	0.000631801	0.000811993	0.00136614	0.000946045	9.448e-05	0.000716999	0.816197	0.424001	0.594997
S0079	Formiminoglutamic acid	0.000230485	3.0212e-05	3.0212e-05	0.000155511	3.0212e-05	3.0212e-05	3.0212e-05	0.00030138	0.000181366	0.000370553	0.000152984	0.000269067	3.0212e-05	3.0212e-05	0.00021517	0.00037948	0.00015356	0.000217425	0.000188504	0.000299208	0.000152697	3.0212e-05	3.0212e-05	0.000266198	0.000219843	0.000228595	0.000395922	0.000285969	0.000243011	0.000265782	0.000326682	0.000356512	0.000222708	0.00015106	3.0212e-05	0.000153643	0.684841	0.169088	0.459127
S0080	Galactosamine Glucosamine	0.022577	0.00178251	0.000948805	0.000604133	0.00119011	0.00131797	0.00114744	0.00107406	0.00172865	0.00105094	0.00109367	0.0012989	0.00118063	0.0011007	0.000713406	0.00110406	0.000828768	0.00109697	0.000870928	0.000654234	0.00147597	0.000120827	0.00209975	0.00155189	0.00139609	0.00310007	0.00143024	0.000960687	0.000906634	0.00107858	0.000723963	0.000921283	0.00078788	0.00131707	0.00181178	0.00108688	1.01815	0.837064	0.837064
S0081	Gln	0.0405249	0.0538053	0.0824517	0.0324622	0.0421355	0.0671923	0.0793345	0.095933	0.0781593	0.0288989	0.031775	0.0989831	0.0448438	0.103035	0.0462306	0.0543479	0.0602975	0.0535824	0.139727	0.02286	0.0932932	0.0612644	0.0823479	0.124651	0.0447257	0.0568318	0.076698	0.0528107	0.0386154	0.0305613	0.0934583	0.0219332	0.0263399	0.0630218	0.0606772	0.0399532	0.920383	0.812432	0.812432
S0082	Glu	0.00108898	0.00184451	0.00138458	0.00165396	0.00155278	0.00254108	0.00164087	0.00216494	0.00196189	0.000870175	0.0011664	0.00223101	0.00146816	0.00257472	0.000806605	0.00112185	0.00137751	0.00120903	0.00179052	0.000559014	0.00107218	0.00189567	0.00248186	0.0021371	0.00170651	0.00172554	0.00143514	0.00107635	0.00160624	0.00139838	0.00103641	0.0019265	0.000643049	0.00116655	0.00158618	0.00191814	0.946284	0.763745	0.763745
S0083	Glucaric acid	0.000891421	0.0016738	0.00115388	0.000864518	0.0015973	0.00100089	0.00127405	0.000807592	0.00150871	0.00161406	0.00087661	0.00104776	0.00113364	0.00141351	0.000910987	0.00101257	0.00109867	0.00140134	0.00138278	0.00106434	0.00122967	0.00182529	0.00172018	0.000808245	0.000991441	0.00117563	0.00136035	0.00155642	0.00104111	0.00181525	0.00101707	0.00179606	0.000856951	0.00146899	0.00168679	0.00179639	0.813781	0.117323	0.38936
S0084	Gluconic acid	0.0114486	0.0154178	0.0118841	0.0123235	0.0117043	0.0100359	0.013188	0.0163968	0.022254	0.0226283	0.0142838	0.0179725	0.0121206	0.0608432	0.0159947	0.0116733	0.0152649	0.0211966	0.0130792	0.014274	0.0212972	0.017961	0.0267205	0.0159309	0.0113076	0.0149272	0.0186528	0.0212903	0.0125319	0.0181983	0.0102016	0.0224906	0.00885001	0.0180561	0.0194749	0.0165032	0.857373	0.401793	0.594997
S0085	Gluconolactone	0.0044546	0.00584352	0.00505674	0.00414638	0.00667589	0.00360474	0.00546004	0.005731	0.00573053	0.00760986	0.00587127	0.00712632	0.00492101	0.0110005	0.00520699	0.0044596	0.00524539	0.00684693	0.00495172	0.00517428	0.00830186	0.00777804	0.011507	0.00639107	0.00503731	0.00611031	0.00773874	0.00617484	0.00483389	0.00773366	0.00449696	0.00518807	0.00408423	0.00761481	0.00697035	0.00649246	0.89055	0.223191	0.487393
S0086	Glucuronic acid-2 Galacturonic acid-2	0.00428766	0.00733835	0.00504777	0.004101	0.00537524	0.0053438	0.00469219	0.0044427	0.00781448	0.00747797	0.00456098	0.00554938	0.00382659	0.0058943	0.00591445	0.00414824	0.00534347	0.00768349	0.00765576	0.00648099	0.00546672	0.00656486	0.00722851	0.00503685	0.00602778	0.0050355	0.00619136	0.00721665	0.00436658	0.00538255	0.0045711	0.00725958	0.00386525	0.00507523	0.00520942	0.00879103	0.929773	0.30383	0.529371
S0087	Glutaric acid	0.0010923	0.00243008	0.00205924	0.00171043	0.00317174	0.0026097	0.00135146	0.00193474	0.00487114	0.00021846	0.00021846	0.00266517	0.00021846	0.00193974	0.00021846	0.00204497	0.00021846	0.00194592	0.00021846	0.00175256	0.00021846	0.00021846	0.00221356	0.00247942	0.00021846	0.00187166	0.00021846	0.00021846	0.00021846	0.00021846	0.00021846	0.00547814	0.00149518	0.00178071	0.00363671	0.00021846	8.86771	0.153083	0.438443
S0088	Gly	0.0846965	0.0740841	0.0503186	0.0345948	0.0428524	0.0512969	0.0685955	0.194377	0.132327	0.0174602	0.029551	0.207981	0.053841	0.11264	0.0562814	0.094104	0.0755058	0.0728635	0.0867223	0.017582	0.0784554	0.113991	0.0959963	0.345362	0.0552367	0.114496	0.0935285	0.0485395	0.0453866	0.0587539	0.0961705	0.0399275	0.0269617	0.107872	0.0773576	0.0638339	0.907877	0.669291	0.68354
S0089	Gly-Asp	0.000370923	0.000697503	0.000219488	2.41758e-05	2.41758e-05	2.41758e-05	0.000195761	0.000285339	0.00022076	0.000218494	0.000120879	2.41758e-05	2.41758e-05	0.00150106	0.00028879	0.000435842	0.000194844	0.000510382	0.000225177	0.000321287	0.000332273	0.000829658	2.41758e-05	0.000475393	0.000315024	0.000271832	0.00104508	0.000819456	0.000213273	0.000491258	0.000343692	2.41758e-05	2.41758e-05	2.41758e-05	2.41758e-05	0.000492028	0.688314	0.370552	0.578169
S0090	Glyceric acid	4.28212e-05	4.28212e-05	0.000370054	0.000277603	4.28212e-05	0.000401813	0.000466038	0.00057815	0.000762367	0.000214106	0.000306245	0.00104876	4.28212e-05	0.000876365	0.000275579	0.000526435	0.000444079	0.000482221	0.000455341	4.28212e-05	0.000647226	4.28212e-05	0.00146682	0.000893493	0.000363421	0.000512899	0.0005114	0.000547383	0.000340724	0.000783717	0.000775004	4.28212e-05	4.28212e-05	4.28212e-05	0.000909557	0.000458145	0.796113	0.434684	0.594997
S0091	Glycerol	0.214477	0.401292	0.138586	0.0852372	0.403186	0.209616	0.112525	0.123038	0.076224	0.0263597	0.0884333	0.314869	0.840563	0.236346	0.0958677	0.204042	0.0824051	0.11838	0.142729	0.1603	0.083023	0.392221	0.408055	0.228174	0.152359	0.228956	0.310359	0.101058	0.0710534	0.257059	0.0972435	0.580143	0.174544	0.255274	0.350797	0.101764	0.649646	0.318951	0.535178
S0092	Glycerol 3-phosphate	0.000933327	0.00186532	0.0005988	0.000124181	0.00114144	0.000678189	0.000427864	0.000538395	0.000141317	0.00162961	0.00107477	0.000145036	2.48361e-05	0.00173362	0.000837648	0.00102869	0.000759961	0.000303305	0.000790459	0.000772125	0.00135085	0.00188963	0.00305031	0.00237005	0.00107988	0.00191905	0.00200245	0.00118786	0.000826747	0.00408772	0.00197717	0.000674787	0.00119126	0.00213212	0.00247923	0.00105101	0.443808	0.000531363	0.111097
S0093	Guanidinosuccinic acid	0.00294888	0.00693473	0.00377231	0.0026901	0.00255322	0.00469868	0.00265634	0.00896326	0.00971343	0.00439563	0.0041842	0.00541272	0.00202794	0.0109027	0.00451114	0.00564482	0.00507411	0.00589724	0.00747661	0.00703334	0.00478329	0.00823628	0.00582444	0.0072017	0.00682603	0.0043044	0.0036725	0.00519015	0.0068524	0.00622827	0.00222828	0.00325377	0.00477556	0.0044095	0.00543301	0.00266098	0.866956	0.438254	0.594997
S0094	Guanidoacetic acid	0.0361258	0.0731107	0.0305711	0.0303773	0.0251904	0.087521	0.0233425	0.106201	0.124642	0.0226833	0.0644903	0.0552539	0.0377574	0.044284	0.0310367	0.0849169	0.0625623	0.0318755	0.0698725	0.0231832	0.0720267	0.087319	0.127841	0.133051	0.025802	0.0890876	0.0601289	0.0130747	0.0715884	0.0742237	0.0751055	0.0176527	0.0335892	0.0715209	0.125987	0.0654647	0.573278	0.235446	0.487393
S0095	Hippuric acid	0.0496964	0.352557	0.0153557	0.0404373	0.0352921	0.0634354	0.00702821	0.0277175	0.151108	0.0244077	0.00795018	0.0331618	0.0107794	0.0706095	0.0167725	0.177908	0.0604637	0.141923	0.120059	0.0959032	0.0424234	0.109896	0.0111822	0.0628252	0.030116	0.0421038	0.0402508	0.080321	0.0224517	0.011389	0.0432652	0.158822	0.135862	0.0167465	0.200527	0.0358661	0.883775	0.476546	0.603853
S0096	His	0.0410535	0.0471202	0.0544276	0.0177427	0.035199	0.0550591	0.0838824	0.0570657	0.0671663	0.0359389	0.0281528	0.0845162	0.0533347	0.122612	0.0658482	0.0574066	0.0704199	0.0494763	0.115546	0.0291814	0.0869113	0.0681718	0.127303	0.0794239	0.063233	0.0776801	0.0721154	0.0457943	0.048964	0.0266495	0.170374	0.0135889	0.0372312	0.0817968	0.0683662	0.07738	0.779367	0.200066	0.459666
S0097	Homocitrulline	0.0018925	0.00218241	0.00117202	0.00142852	0.00239065	0.00233723	0.00113204	0.00342339	0.00197382	0.00212732	0.002472	0.00183782	0.00349356	0.00271505	0.00273201	0.005408	0.00173366	0.00208123	0.00248131	0.00207606	0.0025036	0.00224056	0.00351093	0.00417739	0.00219518	0.0019501	0.00158724	0.00377469	0.00199129	0.00231645	0.00160796	0.00175668	0.00197356	0.00235863	0.00200017	0.00228524	0.971593	0.787985	0.787985
S0098	Homovanillic acid	0.0109417	0.0696297	0.00331799	0.00198689	0.00630018	0.00379692	0.0014628	0.00436092	0.0141935	0.00431046	0.00311317	0.0084341	0.00161882	0.0110781	0.00436098	0.00536728	0.00397527	0.00194933	0.0177977	0.0128023	0.0124804	0.00957207	0.00191797	0.016222	0.00196247	0.00620409	0.00605622	0.00749794	0.00145137	0.00126881	0.00856329	0.0115411	0.0107059	0.00284389	0.00732665	0.00441166	0.584932	0.318951	0.535178
S0099	Hydroxyproline	2.50752e-05	2.50752e-05	2.50752e-05	0.000190643	2.50752e-05	2.50752e-05	2.50752e-05	0.000575388	0.00035365	0.000131038	2.50752e-05	0.0012138	2.50752e-05	0.000965522	2.50752e-05	0.000832769	0.00040283	0.00167715	0.000329776	2.50752e-05	0.000659594	2.50752e-05	0.000622358	0.00709188	0.000460242	0.00113697	0.000561792	0.000289937	0.000125376	0.000533817	0.00263599	2.50752e-05	2.50752e-05	2.50752e-05	2.50752e-05	2.50752e-05	0.251912	0.529152	0.624061
S0100	Hypoxanthine	0.0025806	0.00257456	0.0049763	0.00347747	0.00923537	0.00408006	0.00238066	0.00337561	0.00403768	0.00384837	0.00307012	0.00518874	0.0033587	0.00291073	0.00218619	0.00326548	0.00941235	0.0019666	0.00894898	0.00622753	0.00431899	0.00333792	0.00336338	0.00265873	0.00345297	0.0015849	0.00363447	0.00303667	0.0031875	0.00387534	0.00315267	0.00232858	0.00437872	0.00713234	0.00675173	0.00373153	0.950175	0.579801	0.644809
S0101	Ile	0.00304316	0.00393701	0.00353045	0.0019875	0.00228644	0.0012221	0.00269446	0.00500554	0.00313294	0.00204776	0.00153637	0.00403655	0.00248849	0.00216019	0.0034312	0.0030231	0.00503152	0.0025756	0.00484058	0.00167639	0.0034509	0.00356704	0.00578282	0.00488542	0.00219441	0.003522	0.00488072	0.00269992	0.00238884	0.00418907	0.00315038	0.00551599	0.00185577	0.0044525	0.0028421	0.0038728	0.806535	0.0967081	0.38936
S0102	Imidazole-4-acetic acid	0.00116299	0.0012431	0.000564169	0.000872144	0.00140062	0.00121806	0.00150597	0.00117837	0.00136253	0.000843558	0.00132234	0.000950698	0.000569962	0.00163366	0.000867622	0.000975085	0.000570033	0.00126283	0.00140409	0.00114135	0.000986365	0.00138678	0.0034277	0.00297518	0.000982721	0.00108378	0.00136277	0.00100475	0.00181282	0.00164644	0.00103184	0.00152441	0.000737672	0.00117999	0.00210483	0.000982133	0.920793	0.0597686	0.378677
S0103	Imidazolelactic acid	0.00540526	0.00285046	0.00588302	0.00444697	0.00419979	0.00510335	0.00655836	0.00295231	0.00477373	0.00485192	0.0101245	0.00585677	0.00446046	0.00408609	0.0043051	0.00312761	0.00465361	0.0043264	0.00802648	0.00428685	0.00500389	0.00639608	0.00454567	0.004319	0.0036658	0.00627341	0.00515057	0.00339427	0.00454254	0.00319925	0.00419518	0.00843013	0.00361208	0.00411248	0.00631216	0.00939561	1.00285	0.739734	0.739734
S0104	Indole-3-acetaldoxime, Indole-3-acetamide	0.000186869	0.000186869	0.00293538	0.000955804	0.000186869	0.00116256	0.00129334	0.000186869	0.00116997	0.00119338	0.0013888	0.00285796	0.000186869	0.000186869	0.00148783	0.00214029	0.000934347	0.0020966	0.00304207	0.00351149	0.00196503	0.00369487	0.000186869	0.00237696	0.00213294	0.00157781	0.00218338	0.0036846	0.00157858	0.0019091	0.00179772	0.000186869	0.000186869	0.00141383	0.000186869	0.00149915	0.629256	0.0361987	0.375012
S0105	Indole-3-acetic acid	0.00115334	0.0018484	0.000946474	0.000430265	0.00161173	0.00197679	0.000473991	0.00168296	0.003367	9.66233e-05	0.00275648	0.000950737	0.000889514	0.00110228	0.000385892	0.000869331	0.000134653	0.000829147	0.000591482	0.000170766	0.000198679	0.00153696	0.000952319	0.0019036	0.000567152	0.00100531	0.000468889	0.000124568	0.000385307	0.0026318	0.000391367	0.00180505	0.000160927	0.000517828	0.00150883	0.000650755	1.63745	0.248169	0.489498
S0106	Isethionic acid	0.00470262	0.0091422	0.00538608	0.00415759	0.00689916	0.00655548	0.0075987	0.00529043	0.00498957	0.00653988	0.00531509	0.00622205	0.00425838	0.00890357	0.00411106	0.00541627	0.0053995	0.00701588	0.00618124	0.00580087	0.00696043	0.00800055	0.00746409	0.00546711	0.00393605	0.00530123	0.00699526	0.00668088	0.00499998	0.00543397	0.00480828	0.00677711	0.00537537	0.00563594	0.0090545	0.00598371	0.917789	0.496359	0.620751
S0107	Isocitric acid	0.0216597	0.0277036	0.0203215	0.0150853	0.0276195	0.0239235	0.0202263	0.0229867	0.0309086	0.0251083	0.021997	0.0330622	0.0194396	0.0287098	0.0156694	0.02356	0.0191141	0.031345	0.0292909	0.0178207	0.0296972	0.0260223	0.0307676	0.0235839	0.0154091	0.0250693	0.0314644	0.0306985	0.0161291	0.02113	0.0200077	0.0383121	0.0179133	0.0234949	0.0298542	0.0279897	0.911042	0.516603	0.620751
S0108	Isopropanolamine	0.000642287	0.0011408	0.000838528	0.000751465	0.00144439	0.000591372	0.000882757	0.000843229	0.00131805	0.00109598	0.000859236	0.0024726	0.00107631	0.00140194	0.000826247	0.00056148	0.000873628	0.000110796	0.00119271	0.000787024	0.00310653	0.000110796	0.00136767	0.00190302	0.000553981	0.00103769	0.000110796	0.000603085	0.000823198	0.000567865	0.00179467	0.000110796	0.0026533	0.00122703	0.00147222	0.0013771	0.776929	0.727653	0.727653
S0109	Isovalerylalanine-2 N-Acetylleucine-2	0.000440017	0.00039373	0.000417156	0.000330389	4.34009e-05	0.000390883	0.000334551	0.00110897	0.000448266	0.000270781	0.000217005	0.000371093	0.000415005	0.000368565	0.000363668	0.000651068	0.000603173	0.000666589	0.000596509	0.00042397	0.000390707	0.000724399	4.34009e-05	0.000530788	0.000318665	0.000469357	0.000686519	0.000225248	0.000300761	0.000609626	0.000548809	4.34009e-05	0.000275022	0.000520389	0.000371124	0.000498225	0.878304	0.73967	0.73967
S0110	Isovalerylcarnitine	0.000956823	6.18065e-05	0.000357467	0.000510108	6.18065e-05	0.00109999	0.00043478	0.00111242	0.000481658	0.000427336	0.000710623	0.000504691	6.18065e-05	0.000825199	0.00156891	0.00169556	0.000309032	0.00117381	0.000674806	0.000976816	0.000860388	0.00118419	6.18065e-05	0.000712367	0.00137765	0.00129534	0.000645202	0.00059561	0.000648743	0.000982515	0.00118425	6.18065e-05	0.00126099	0.0180398	6.18065e-05	0.00104171	0.552361	0.182918	0.459666
S0111	Kynurenic acid	0.000479645	0.000660968	0.000404145	0.000511723	0.000331968	0.000745331	0.000287364	0.00038089	0.000295221	0.000415618	0.000707274	0.000311078	5.74727e-05	0.000646353	0.000339019	0.000297631	0.00038782	0.00052925	0.000470002	0.000339323	0.000724732	0.00090669	0.00063562	0.000458408	0.000447205	0.000735731	0.000406074	0.000435986	0.000543079	0.000358093	0.000404385	0.00064892	0.000498227	0.000395572	0.000509534	0.000438661	0.853034	0.084653	0.38936
S0112	Kynurenine	4.59023e-05	4.59023e-05	0.000953067	0.000229512	0.000854548	4.59023e-05	0.00068333	0.000620477	0.000793542	0.000574754	0.000383569	0.00062793	0.000778608	0.00245243	0.000471007	0.000319098	0.000554174	0.000621807	0.00150288	0.000810343	0.00173453	0.000682538	0.000811524	0.000494177	0.000807537	0.000789495	0.000445263	0.000688453	0.000683545	0.000453562	0.00128103	4.59023e-05	0.000412285	0.000446191	4.59023e-05	0.000356528	0.874933	0.437663	0.594997
S0113	Lactic acid	0.00193999	0.00249155	0.00321208	0.00164834	0.00257636	0.00298549	0.00367422	0.00949498	0.00417399	0.00218514	0.00176846	0.0107887	0.00598248	0.0708961	0.00205129	0.00385308	0.00520444	0.0034086	0.00376798	0.00208562	0.00413554	0.00355527	0.0170373	0.00553628	0.00204626	0.00396872	0.00620405	0.00312937	0.00154585	0.00356111	0.0132906	0.00589426	0.00245526	0.00553545	0.00495085	0.00604773	0.816938	0.318951	0.535178
S0114	Leu	0.00733917	0.00832198	0.0075036	0.00518548	0.00476462	0.00458161	0.00950797	0.0129089	0.00555588	0.00618775	0.00478964	0.00681529	0.00805071	0.00808335	0.0107517	0.00857452	0.0116164	0.007105	0.0143402	0.00472344	0.00858627	0.010665	0.015767	0.0139005	0.00741458	0.00925174	0.0099393	0.00781296	0.00659273	0.00771177	0.0132325	0.00914256	0.00574785	0.0106091	0.00784717	0.0127658	0.806922	0.0412817	0.375012
S0115	Lys	0.0117911	0.0233012	0.00947686	0.0293804	0.00931665	0.0263796	0.0306589	0.0409474	0.0157906	0.013869	0.00818106	0.0139602	0.0328008	0.0518871	0.016833	0.0325202	0.0233618	0.0227622	0.110695	0.0190732	0.0197834	0.0175916	0.0491435	0.0188568	0.036366	0.0352613	0.0350237	0.0154391	0.0134737	0.00933511	0.0469349	0.00567409	0.00744237	0.0273588	0.0225089	0.0293544	1.08917	0.669291	0.68354
S0116	Malic acid	3.52353e-05	3.52353e-05	0.000705496	0.000311591	3.52353e-05	0.00107844	3.52353e-05	0.00405689	0.00223361	3.52353e-05	0.000689814	0.00294223	3.52353e-05	3.52353e-05	0.000176177	0.000783762	0.00145052	3.52353e-05	3.52353e-05	3.52353e-05	0.00218056	3.52353e-05	0.0019402	3.52353e-05	0.000762647	0.000893891	0.00293896	3.52353e-05	3.52353e-05	0.00092745	0.00142145	3.52353e-05	0.000529118	0.000858993	0.00205791	3.52353e-05	0.377598	0.855452	0.855452
S0117	Mannosamine	0.000455504	0.000691303	0.00195142	0.000262458	0.000739913	0.00126348	0.000830701	0.000754398	0.00164621	0.00131652	0.00223653	0.00111991	5.24915e-05	0.0012938	0.000555429	0.00141982	0.000415517	0.001421	0.00267961	0.00094961	0.00370121	0.00154114	0.00221136	0.00196082	0.0013692	0.00103887	0.000889299	0.00165071	0.00216396	0.00116734	0.000821508	0.00113013	0.00127258	0.00110473	0.000860537	0.00144725	0.738368	0.0327116	0.375012
S0118	Met	0.00170572	0.00226146	0.00165468	0.00118421	0.00127348	0.000723572	0.00115624	0.00225646	0.00156973	0.00157626	0.00148823	0.00183293	0.00148088	0.00115734	0.00196511	0.00214919	0.00242604	0.0022964	0.00305152	0.0010552	0.00142866	0.00238768	0.00385521	0.00283646	0.00147139	0.00138398	0.0017835	0.00137494	0.00114222	0.00185438	0.00209568	0.00122187	0.0011123	0.00192185	0.00126057	0.00229004	0.99264	0.911826	0.911826
S0119	Mevalonic acid	4.46975e-05	0.000468557	0.000440838	0.000223487	4.46975e-05	0.000786449	4.46975e-05	4.46975e-05	0.000662816	0.00055947	0.00054847	4.46975e-05	4.46975e-05	0.000451833	0.000381043	0.000718035	0.000409032	0.00108815	0.000503933	0.000361773	0.000724732	4.46975e-05	0.000961209	0.00120392	0.000375953	0.000382913	0.000629415	4.46975e-05	0.000252944	0.000820889	0.00037306	4.46975e-05	0.000415522	0.000598479	0.000684449	0.000500452	0.927832	0.398126	0.594997
S0120	Mucic acid	0.000852703	0.00118832	0.00069873	0.000992307	0.00111257	0.000749495	0.00181166	0.000686813	0.000939442	0.00142573	0.000864416	0.000713678	0.000648445	0.00106816	0.000511155	0.000411723	0.000558442	0.00153356	0.00104515	0.000791631	0.00072184	0.000828054	0.000941207	0.000981153	0.000639478	0.000765186	0.00125629	0.00121621	0.000487871	0.00099436	0.000718048	0.00146991	0.000466341	0.000743778	0.00226477	0.000715329	1.06016	0.886785	0.886785
S0121	Muscimol	0.0017251	0.00331236	0.00263545	0.00191087	0.00371624	0.00276612	0.00312264	0.00417712	0.00334611	0.0027907	0.00242857	0.00360326	0.00390067	0.00272277	0.00281225	0.00398039	0.00312114	0.00266013	0.00301229	0.00231443	0.00354662	0.00365869	0.00419382	0.00300408	0.00227662	0.00237794	0.00350077	0.00329277	0.00315671	0.00319561	0.00247596	0.00253548	0.00193687	0.00312334	0.00297932	0.00230734	0.986207	0.601645	0.645083
S0122	N,N-Dimethylglycine	0.0039383	0.00815768	0.0111012	0.00548495	0.00734911	0.00690976	0.0101517	0.00680035	0.00918947	0.00403234	0.00430246	0.00878808	0.00568435	0.012808	0.00317961	0.0126183	0.0109688	0.0122434	0.00901	0.00372201	0.0173761	0.00462341	0.0149877	0.0158859	0.00935851	0.0135053	0.0168231	0.00791879	0.00410439	0.0112831	0.0131075	0.0055316	0.00426285	0.00539327	0.0120057	0.00574	0.844205	0.289193	0.516788
S0123	N-Acetyl-β-alanine	0.000183568	0.000579906	0.000308899	0.000145257	0.000952604	0.000637591	0.000347805	0.000321825	0.00212376	0.000172584	0.000521587	0.00195049	0.0004562	0.00214723	0.000759661	0.000327394	0.00121972	0.000719752	0.000596509	0.000226706	0.000723286	2.90515e-05	0.00157683	0.000718976	0.000165061	0.000625596	0.000356584	0.000365889	0.000385538	0.000454122	0.00148858	0.000417243	0.000876382	0.00022851	2.90515e-05	0.000391343	1.36225	0.401763	0.594997
S0124	N-Acetylasparagine	0.000973867	0.00127383	0.000916547	0.000625271	0.00095501	0.00100713	0.00120725	0.00212973	0.00138685	0.00105951	0.000772958	0.00147937	0.000817804	0.0013828	0.000866135	0.00162085	0.001519	0.00143167	0.00145357	0.000688951	0.00153102	0.00169066	0.0067518	0.00257432	0.000682444	0.00120893	0.00204052	0.000690033	0.000895584	0.00148627	0.00217652	0.00069503	0.000608336	0.00174935	0.00139932	0.000894579	0.794547	0.476546	0.603853
S0125	N-Acetylaspartic acid	0.0013451	0.00424106	0.00197232	0.0010994	0.00251141	0.00310572	0.00193997	0.00363322	0.00447208	0.00123701	0.00180172	0.00368792	0.00180344	0.00258746	0.00111989	0.00184345	0.00324528	0.00186175	0.00215104	0.00105992	0.0033628	0.00253182	0.00314365	0.00242715	0.00191056	0.00186206	0.00326826	0.00194575	0.00179487	0.0025048	0.00179248	0.000898591	0.00133276	0.00171543	0.00442306	0.00208253	0.971206	0.692487	0.692487
S0126	N-Acetylgalactosamine, N-Acetylmannosamine, N-Acetylglucosamine	0.0046176	0.00496312	0.00371851	0.0031432	0.00489802	0.00367538	0.00480091	0.0049194	0.00590627	0.00567442	0.0042967	0.00595262	0.00502533	0.00292618	0.00318379	0.00421165	0.00596451	0.00631285	0.00458054	0.00381982	0.00541098	0.00542171	0.00766692	0.00391585	0.00382485	0.00425594	0.00691936	0.00581251	0.00357076	0.00417447	0.0043293	0.00455176	0.00319786	0.00478177	0.00594934	0.00529026	1.06205	0.936956	0.936956
S0127	N-Acetylglutamic acid	0.000674146	0.00134955	0.00093138	0.000526154	0.000580944	0.00134493	0.00049944	0.00130169	0.00167492	0.000528575	0.000502187	0.00164641	8.56639e-05	0.000947348	0.00042832	0.00076082	0.000935655	0.00096819	0.000893088	0.000469605	0.000991951	0.0010306	0.00129346	0.00124815	0.000585054	0.00061343	0.00127913	0.000819065	0.000518363	0.000797347	0.000887288	8.56639e-05	0.000440433	0.000944124	0.00113162	0.000965277	0.950473	0.949543	0.949543
S0128	N-Acetylglutamine	0.000606731	0.00100927	0.000937105	0.000643119	0.000671153	0.00100765	0.00100895	0.00175982	0.00136339	0.000483707	0.000537384	0.00111928	0.000593518	0.00104631	0.000530551	0.000946839	0.00124739	0.000957284	0.0012014	0.000377966	0.00147029	0.00139518	0.00267694	0.00187706	0.000450427	0.000726767	0.00127215	0.000542248	0.000502193	0.000928689	0.00117451	0.000408246	0.000543068	0.00140114	0.000949103	0.000680815	1.01402	0.812432	0.812432
S0129	N-Acetylglycine	1.34997e-05	1.34997e-05	0.000119968	0.000115446	1.34997e-05	0.000127518	0.000217378	0.000806456	0.00018251	6.74985e-05	1.34997e-05	0.000929732	1.34997e-05	0.000558307	8.16231e-05	0.00018788	0.000197599	0.000362603	0.000350198	1.34997e-05	0.000107582	1.34997e-05	0.000836752	0.00213361	0.000174371	0.000233718	1.34997e-05	0.000183279	8.70867e-05	1.34997e-05	0.000502024	1.34997e-05	1.34997e-05	0.000401973	1.34997e-05	0.000237701	0.877756	0.948592	0.948592
S0130	N-Acetylhistidine	0.00119823	0.00143685	0.00110916	0.000877326	0.00110257	0.00128063	0.00155069	0.00161512	0.00167495	0.0015163	0.00114024	0.00156787	0.000798964	0.00148047	0.00128722	0.00159994	0.00202548	0.0016938	0.00179488	0.00104094	0.00205965	0.0014929	0.00191058	0.00186111	0.00102959	0.00144189	0.00186201	0.000892629	0.00115471	0.00156984	0.00179162	0.000895909	0.00109782	0.00247958	0.00173503	0.00161447	0.916157	0.248169	0.489498
S0131	N-Acetyllysine	0.00175065	0.00175151	0.00127964	0.00130118	0.000185577	0.00219897	0.00103453	0.0018648	0.00182628	0.00177925	0.0017101	0.000984931	0.00242997	0.00152553	0.00111713	0.00171557	0.00240293	0.00140051	0.00188132	0.00127997	0.00156784	0.00225262	0.00406329	0.00159669	0.00150059	0.00138871	0.00156517	0.00101065	0.00154199	0.00170603	0.00188993	0.00194992	0.000927883	0.00227665	0.00242578	0.001749	1.03723	0.516603	0.620751
S0132	N-Acetylneuraminic acid	0.00201788	0.0025441	0.00227679	0.00188455	0.00236467	0.00270755	0.00282062	0.00249585	0.00334555	0.00274658	0.00178869	0.00252513	0.00228253	0.00294647	0.00192602	0.00149188	0.00262251	0.00289264	0.00231105	0.00189645	0.00331508	0.00200163	0.00316588	0.00168083	0.0019324	0.00177113	0.00296688	0.00246947	0.00198983	0.00244098	0.00183031	0.00259456	0.00230878	0.00232479	0.00293401	0.00229128	1.08683	0.516603	0.620751
S0133	N-Acetylputrescine	0.00342553	0.00393081	0.00264291	0.00244208	0.00423522	0.00466739	0.00324582	0.00397724	0.0059296	0.00335375	0.00375144	0.0053198	0.00311952	0.00407579	0.00279721	0.00312872	0.00626221	0.00311032	0.00328323	0.00243232	0.00512052	0.00293033	0.00490509	0.00362975	0.00370345	0.0022893	0.0069353	0.00260786	0.00325665	0.00448698	0.00486885	0.00495385	0.0041074	0.00479924	0.00360495	0.00536425	0.918846	0.558337	0.631049
S0134	N-Acetyltryptophan	0.000420886	2.63801e-05	0.000313583	0.000137662	2.63801e-05	0.000478844	2.63801e-05	0.000623963	0.000358727	0.000168648	2.63801e-05	0.000191548	2.63801e-05	2.63801e-05	0.000362051	0.000701294	0.000215353	0.000329546	0.000633791	0.000437955	0.000421073	0.00120336	0.000633398	0.000579845	2.63801e-05	0.00136005	0.000277907	0.000301373	0.000131901	2.63801e-05	2.63801e-05	0.000468977	0.000457373	0.000328363	0.00105709	2.63801e-05	0.473676	0.106313	0.38936
S0135	N1-Methyl-4-pyridone-5-carboxamide	0.00101585	0.00263346	0.00177242	0.000839198	0.00228435	0.00194365	0.00420116	0.0018648	0.0024571	0.00167922	0.000304553	0.0019679	0.00198978	0.00442209	0.00192039	0.00377248	0.00264581	0.00306421	0.00149053	0.00179623	0.00221368	0.00335722	0.00213947	0.00141028	0.00245104	0.00449941	0.00116161	0.00435575	0.00302062	0.00311657	0.00107604	0.00221537	0.00186928	0.00357625	0.00204901	0.00175093	0.909152	0.763745	0.763745
S0136	N2-Phenylacetylglutamine	0.0500084	0.056274	0.00875143	0.0793312	0.0631485	0.12731	0.0170022	0.154746	0.186139	0.0301659	0.018829	0.0924341	0.0091179	0.0276935	0.0462371	0.049958	0.112463	0.158175	0.1529	0.154253	0.057803	0.0450604	0.0619063	0.0841443	0.12148	0.0768509	0.0401848	0.0450387	0.0936139	0.016349	0.0644246	0.100393	0.0546705	0.0234847	0.0753974	0.023627	0.841302	0.763745	0.763745
S0137	N6,N6,N6-Trimethyllysine	0.00833916	0.00939768	0.00992063	0.0103987	0.00978978	0.0184718	0.0096612	0.00899489	0.0118229	0.00862833	0.00870539	0.0112196	0.00861049	0.00994359	0.00658072	0.00841441	0.0127252	0.0137323	0.00850371	0.00942161	0.0241596	0.010677	0.0105025	0.00918997	0.00919101	0.00779921	0.0168942	0.0088956	0.00974721	0.0111688	0.00892533	0.00560382	0.0110564	0.0116937	0.00881004	0.00611671	1.04504	0.812432	0.812432
S0138	N6-Acetyllysine	0.0029806	0.00368126	0.00204678	0.00189236	0.00308888	0.0033363	0.00307572	0.00325784	0.00369217	0.00290361	0.00293721	0.0020393	0.00380653	0.0034437	0.00237844	0.00585384	0.00333682	0.0035605	0.00472364	0.00192513	0.00342835	0.00351881	0.00541773	0.00340289	0.00291973	0.0028696	0.00277584	0.00267081	0.00313976	0.00222647	0.00321592	0.000319787	0.00159893	0.00384369	0.00427943	0.00258218	1.0474	0.669291	0.68354
S0139	N6-Methyllysine	0.00052687	0.00412922	0.00201748	0.00354447	0.000758671	0.00125641	0.00118336	0.0014314	0.00292574	0.000660748	0.00149555	0.00187988	0.0033129	0.00157187	0.000450111	0.000842776	0.000945222	0.000925987	0.00368637	0.000839492	0.00118496	5.08282e-05	0.0025859	0.000510072	0.000673844	0.00131189	0.0015529	0.000878466	0.00234913	0.000254141	0.00179086	5.08282e-05	0.00142803	0.00498336	0.000616331	0.000563141	1.3026	0.303799	0.529371
S0140	N8-Acetylspermidine	0.0005022	0.000598302	0.0011033	0.000901018	8.90227e-05	0.00139164	0.000678198	0.000942156	0.00105173	0.00110242	0.000751439	0.00285503	0.00126715	0.00107881	0.000548324	0.000452519	0.00116816	0.00120391	0.00131547	0.00095544	0.00145452	0.00068495	0.00145847	0.000752826	0.00096428	0.000632305	0.00133824	0.00136432	0.000719685	0.000892533	0.00089238	0.000648021	0.000445113	0.00131976	0.00105358	0.0010052	1.03863	0.601645	0.645083
S0141	O-Acetylcarnitine	0.00461936	0.00868933	0.00114059	0.00328683	0.000228118	0.00947708	0.00880557	0.0274827	0.0105759	0.00403615	0.00487127	0.00299196	0.00383961	0.00838845	0.0194509	0.0275036	0.00139744	0.0071511	0.00462776	0.011464	0.00534002	0.00660349	0.0120007	0.00467301	0.0200954	0.00957558	0.00749342	0.00568112	0.00455012	0.00949197	0.0307944	0.00305858	0.0157122	0.00798306	0.0289838	0.0213734	0.687975	0.0967081	0.38936
S0142	O-Acetylhomoserine, 2-Aminoadipic acid	0.00540966	0.00386416	0.00337755	0.00157623	0.00304719	0.00427886	0.00178458	0.00605066	0.00358423	0.0016918	0.00173679	0.00453538	0.00611182	0.00328921	0.00348762	0.00826098	0.00476916	0.00285737	0.00367765	0.00121325	0.00354882	0.00832793	0.00547069	0.00874781	0.0028913	0.00351018	0.00316345	0.00253862	0.00431722	0.00661131	0.00651339	0.00345871	0.00131313	0.00376978	0.0031398	0.00548822	0.978603	0.601645	0.645083
S0143	o-Hydroxyhippuric acid	0.000831294	2.47055e-05	0.000930599	0.000158549	2.47055e-05	0.000214959	0.000294786	0.000406636	0.000167063	0.00733865	0.000127764	0.00015904	0.00656989	0.000264821	0.000316189	0.000245546	0.000196446	0.00309916	0.000225367	0.000267189	0.000280812	2.47055e-05	2.47055e-05	0.000304801	0.000123527	0.000243323	0.000488558	0.00792968	0.000222452	2.47055e-05	0.000246537	2.47055e-05	0.000157938	0.000243872	0.000637299	0.000164776	1.08892	0.317859	0.535178
S0144	Ophthalmic acid	0.000469601	0.000530102	0.000591871	0.000434591	7.82718e-05	7.82718e-05	0.000486836	0.000766511	0.000418196	0.000391359	0.000481947	7.82718e-05	7.82718e-05	0.00106079	7.82718e-05	7.82718e-05	0.000440892	0.000589788	0.000714756	0.00062055	0.000438446	7.82718e-05	7.82718e-05	7.82718e-05	0.00166578	7.82718e-05	7.82718e-05	0.000893022	0.00118148	7.82718e-05	7.82718e-05	7.82718e-05	0.000708706	7.82718e-05	7.82718e-05	0.00051317	5.59258	0.778304	0.778304
S0145	Ornithine	0.00146255	0.00202121	0.00118108	0.00153773	0.00109007	0.00193255	0.0018227	0.00265419	0.00143901	0.00191234	0.00131502	0.00200116	0.00157757	0.00369602	0.00124125	0.00183676	0.00164576	0.0025692	0.00814197	0.00133891	0.00130598	0.00198249	0.00290749	0.00169783	0.00174185	0.00231412	0.0030641	0.00143277	0.0012435	0.002252	0.00170322	0.00383347	0.000660429	0.00176729	0.00133267	0.00145302	1.00679	0.763745	0.763745
S0146	p-Anisic acid-1, o-Hydroxyphenylacetic acid-1, Mandelic acid-1, Phenoxyacetic acid-1	0.000477368	3.53934e-05	0.000255811	0.000176967	3.53934e-05	3.53934e-05	0.000530191	0.000437682	0.000390767	0.000280621	0.000447035	0.000415104	0.000404325	0.000450468	0.000245072	3.53934e-05	3.53934e-05	3.53934e-05	0.00032674	0.000334907	3.53934e-05	3.53934e-05	3.53934e-05	3.53934e-05	0.000443624	0.000453989	0.000392115	0.000279049	0.000405635	0.000284368	0.000354752	3.53934e-05	0.000252103	0.000414775	3.53934e-05	3.53934e-05	0.952105	0.548823	0.630479
S0147	p-Hydroxybenzoic acid	0.000440928	0.000315341	0.000197518	0.000153612	1.21741e-05	1.21741e-05	1.21741e-05	0.0002302	0.000191951	1.21741e-05	1.21741e-05	0.000330583	1.21741e-05	1.21741e-05	6.72785e-05	1.21741e-05	6.08706e-05	1.21741e-05	0.000240447	0.000174446	0.000226153	1.21741e-05	1.21741e-05	0.00135029	0.00024419	0.000301592	0.000430185	1.21741e-05	1.21741e-05	0.000173471	0.000150119	1.21741e-05	1.21741e-05	0.000236831	1.21741e-05	1.21741e-05	0.225732	0.558373	0.631049
S0148	p-Hydroxyphenylacetic acid	0.00454001	0.00760648	0.00143728	0.00254153	0.0124717	0.0036845	0.00336141	0.0147688	0.00472267	0.00694369	0.00298319	0.00270968	0.0014693	0.00363378	0.00425107	0.00345252	0.00350905	0.00424252	0.00631068	0.00536734	0.0046801	0.0040104	0.00973099	0.00443288	0.00293351	0.00568607	0.00287107	0.00449582	0.0027445	0.00317018	0.00333069	0.012343	0.00970746	0.00290214	0.00352567	0.00259188	0.866756	0.715975	0.715975
S0149	Pantothenic acid	0.000314753	0.00117317	0.000499911	0.000335136	0.000625447	0.00129288	0.000383858	0.000681134	0.000610752	0.0107102	0.000294882	0.000453113	0.0010604	0.00120398	0.000344272	0.000793063	0.000862795	0.00139895	0.000712963	0.000389743	0.000849955	0.000655295	0.00107011	0.00141463	0.000924128	0.000573729	0.000927626	0.000836701	0.000663892	0.000861779	0.000659059	0.000379005	0.000657162	0.000830829	0.00109512	0.000632941	0.846345	0.537266	0.624061
S0150	Paraxanthine	0.00574975	0.000159527	0.00473231	0.00143556	0.0304782	0.0046906	0.00898594	0.000159527	0.00850712	0.000797636	0.000159527	0.00361304	0.000159527	0.00368443	0.00273535	0.00856229	0.00185873	0.00449546	0.0208819	0.00754247	0.0057306	0.0303886	0.00957182	0.00867412	0.00243798	0.00577938	0.00611838	0.00615517	0.00281092	0.00354824	0.00809239	0.0109637	0.0078228	0.0166488	0.0157595	0.00858165	0.458523	0.00376994	0.197054
S0151	Phe	0.00689952	0.0120451	0.0109525	0.00543091	0.00957927	0.00922479	0.013605	0.0118887	0.0117567	0.00936191	0.0095191	0.0166636	0.0120175	0.0169919	0.0140671	0.00998989	0.0203273	0.0123215	0.0218466	0.00790845	0.0150881	0.0142802	0.0186102	0.0150637	0.00794782	0.0127785	0.0137872	0.0109696	0.00903064	0.00795619	0.0220794	0.00783091	0.00770307	0.0112475	0.0105102	0.0115751	1.03605	0.861856	0.861856
S0152	Phenaceturic acid	2.07348e-05	2.07348e-05	0.000533481	0.000103674	0.00232257	0.000318015	0.000257143	0.000374832	0.000865065	0.000341232	0.000225319	0.000616154	2.07348e-05	2.07348e-05	0.000905128	0.000790583	0.000243713	0.000633191	2.07348e-05	0.000607616	0.000906059	0.000710101	0.000874534	0.000562152	0.000190483	0.000282382	2.07348e-05	0.000641813	0.000336797	0.000234805	0.000541079	0.000718648	0.000772751	0.000657366	0.000880658	0.000636281	0.529985	0.222147	0.487393
S0153	Pimelic acid	0.0010472	0.00196242	0.00399382	0.000409758	8.19517e-05	0.00131994	0.00106833	0.000689842	0.000945449	0.00126102	0.00101019	0.00138284	8.19517e-05	0.000878413	0.00147487	0.00146521	0.00115101	0.00152402	0.0054377	0.00563894	0.00334689	0.00422606	0.00101788	0.00208133	0.00185864	0.00121085	0.00166871	0.00274249	0.00178193	0.00150238	0.00175668	0.00116176	0.000839513	0.00110607	0.00142366	0.00131376	0.64791	0.0068248	0.285384
S0154	Piperidine	0.000639644	0.000923803	0.000755954	0.00152181	0.000712818	0.00316172	0.000204559	0.0100494	0.00467501	0.000907322	0.00203663	0.0238545	0.00155976	0.00061021	0.00174904	0.00199131	0.00152386	0.0343108	0.00906883	0.00670427	0.00336068	0.0154307	0.00186896	0.00226859	0.0108238	0.0029346	0.00252929	0.00864186	0.0050494	0.000830517	0.000900001	0.0215038	0.00432465	0.00149447	0.0107242	0.000986938	0.401235	0.0445317	0.375012
S0155	Pro	0.000953299	0.00179801	0.00136274	0.00149071	9.94953e-05	0.00112522	0.00126035	0.00316632	0.00199606	0.00153356	0.00162742	0.00382431	0.00161065	0.00462034	0.00204953	0.00158882	0.00265849	0.00500904	0.00173604	0.000497477	0.00154584	9.94953e-05	0.00297937	0.00357195	0.0010657	0.00280342	0.00298559	0.00117706	0.000670159	0.00241981	0.00358857	0.00498703	0.00112292	0.00191378	0.00211878	0.00176246	0.88081	1	1
S0156	Quinic acid	0.00102306	0.00103243	0.00774823	0.000606473	0.0298591	0.0022261	0.00158686	0.000407393	0.00895502	0.00397041	0.000599188	0.00393548	8.14786e-05	0.00102447	0.0047198	0.00928795	0.00170645	0.00687036	0.000674843	0.00659729	0.0085623	0.00152386	0.00739964	0.00405892	0.00066669	0.00169429	0.00126644	0.00628441	0.00357726	0.0015792	0.00454669	0.00143055	0.00617852	0.00731552	0.0128737	0.00369967	0.506865	0.438254	0.594997
S0157	Quinolinic acid	0.00112783	0.000822201	0.000797359	0.000850277	0.000129789	0.00125176	0.000682886	0.00183024	0.00116944	0.000954032	0.000695911	0.00128232	0.000129789	0.00126882	0.000648945	0.000795543	0.00132578	0.000895601	0.000829835	0.000745995	0.0014272	0.000913838	0.000750076	0.000129789	0.00109062	0.000861875	0.00114145	0.00138297	0.00105821	0.000963383	0.000818941	0.000907588	0.000844994	0.000725215	0.000129789	0.000948576	0.986671	0.91177	0.91177
S0158	Riboflavin	0.0078863	6.04124e-05	0.000302062	6.04124e-05	6.04124e-05	6.04124e-05	0.000912818	6.04124e-05	0.00103383	0.000742647	0.00192046	6.04124e-05	6.04124e-05	0.00144957	0.000411243	6.04124e-05	0.000405548	0.00191985	0.0010794	0.000708645	0.000665645	6.04124e-05	6.04124e-05	0.00185678	0.00108875	0.00261904	6.04124e-05	0.00129115	0.000824091	6.04124e-05	0.00397799	6.04124e-05	0.00133148	6.04124e-05	6.04124e-05	0.00115223	0.461665	0.54344	0.627745
S0159	S-Adenosylmethionine	0.000547134	0.000757953	0.000507166	0.000591918	4.43501e-05	0.00078715	0.000624675	0.00054645	0.00062648	0.00037264	0.000619048	0.000963413	4.43501e-05	0.000713199	0.00032097	0.000544802	0.000397845	0.000683284	0.00066391	0.000386063	0.000284962	0.000648773	0.000949616	0.000359796	0.000404921	0.00042784	0.000539712	0.000340293	0.000221751	0.000577593	0.000345216	0.000687059	0.000541667	0.000641064	0.000716339	0.000934084	1.05333	0.715957	0.715957
S0160	Saccharopine	3.03547e-05	3.03547e-05	0.000200309	0.000151774	3.03547e-05	3.03547e-05	3.03547e-05	0.000461656	0.000285849	0.000373225	0.000380429	3.03547e-05	3.03547e-05	3.03547e-05	0.000245325	0.000463638	0.000245595	0.000306101	3.03547e-05	0.00019044	0.000342175	3.03547e-05	3.03547e-05	3.03547e-05	0.000300425	0.000348654	3.03547e-05	0.000245089	0.000227551	0.000387899	0.000418375	3.03547e-05	3.03547e-05	3.03547e-05	3.03547e-05	0.000446861	1.59462	0.801949	0.801949
S0161	SDMA	0.00813564	0.0123768	0.00651005	0.00657143	0.00753252	0.0088403	0.0098379	0.00748408	0.0128605	0.0115135	0.00802355	0.00913726	0.0073408	0.00933209	0.00906782	0.0073237	0.0110635	0.00803995	0.00983153	0.00787477	0.00776164	0.00929506	0.00912917	0.0081337	0.0065986	0.00913946	0.00874334	0.0068326	0.00683009	0.00816898	0.00813963	0.00804952	0.00657822	0.00820346	0.0120964	0.00764949	1.04317	0.537266	0.624061
S0162	Ser	0.0232862	0.0360593	0.0356907	0.016945	0.019194	0.017839	0.0520856	0.0592535	0.038295	0.0298673	0.0191774	0.0615508	0.020511	0.0488026	0.0258594	0.0344037	0.033506	0.0368832	0.0517327	0.0193524	0.0465578	0.0330681	0.0596045	0.076703	0.031444	0.0321955	0.0443398	0.0354911	0.0248709	0.0206912	0.100007	0.0220034	0.0175303	0.0320397	0.0275442	0.0226563	1.0572	0.787985	0.787985
S0163	Stachydrine	0.0449108	0.0251643	0.0116323	0.014829	0.00708441	0.0331218	0.0014781	0.012917	0.0131138	0.00993111	0.0130832	0.0384905	0.0165238	0.00615617	0.00415339	0.00432506	0.00362954	0.0316244	0.00847393	0.0982763	0.00867649	0.0862506	0.00844628	0.0238202	0.00393626	0.0041803	0.0109574	0.020951	0.00458225	0.0541198	0.02046	0.13847	0.0190578	0.123033	0.00823092	0.00656453	0.866233	0.438254	0.594997
S0164	Suberic acid	0.000472357	0.000498844	0.000569914	0.000296401	3.26488e-05	0.000397649	0.000476642	0.000545589	0.000302372	0.00025248	0.000236959	0.00127132	3.26488e-05	0.000260725	0.000276387	0.000456988	0.000163244	0.000394296	0.0011838	0.000817761	0.000695812	0.000657678	0.000683403	0.00105273	0.000330838	0.000324003	0.000593884	0.0022123	0.000385769	0.000407657	0.000406826	3.26488e-05	0.000247619	0.000398132	3.26488e-05	0.000389117	0.85535	0.117087	0.38936
S0165	Succinic acid	0.00154051	0.00643241	0.00158119	0.000206746	0.000206746	0.00357467	0.00307723	0.00430451	0.00535488	0.00103373	0.00182666	0.0024071	0.000206746	0.000206746	0.00123021	0.00284858	0.00246757	0.00281528	0.00161904	0.000206746	0.00265571	0.000206746	0.00523831	0.00490657	0.00170683	0.000206746	0.00311662	0.00205492	0.00123816	0.00193854	0.000206746	0.000206746	0.000206746	0.000206746	0.0190064	0.000206746	1.48179	0.325488	0.535848
S0166	Sulfotyrosine	0.00230075	0.00453235	0.00341376	0.00229829	0.0047955	0.00516319	0.00545832	0.00312738	0.00364677	0.00303881	0.0025417	0.00302576	0.00294318	0.00480909	0.00231878	0.00271899	0.00267992	0.00324536	0.00209323	0.00265791	0.00432873	0.00169304	0.00323366	0.00203227	0.00209209	0.00276684	0.00346051	0.00253176	0.00234372	0.0039985	0.00313785	0.00283298	0.00315527	0.00318698	0.00619655	0.00205246	1.10114	0.168735	0.459127
S0167	Taurine	0.024199	0.0680979	0.0355314	0.00919416	0.0157424	0.0424637	0.00693961	0.0203714	0.0414448	0.016404	0.0542993	0.0367945	0.0473119	0.107481	0.0340676	0.0427625	0.0380971	0.0157559	0.0542619	0.0237603	0.0415456	0.0894848	0.0726759	0.06019	0.0497553	0.0466712	0.103446	0.0625474	0.0514778	0.093452	0.0999557	0.0123046	0.0252826	0.0689473	0.0419942	0.0176227	0.684	0.0184195	0.375012
S0168	Terephthalic acid	0.00037488	0.000868523	0.000338305	0.000181334	0.00113062	0.000467393	0.000452253	0.000310088	0.000280059	3.62668e-05	0.000229199	0.000555639	0.00139759	0.00062929	3.62668e-05	0.000610764	0.000219503	0.000337384	0.000405492	0.000303624	3.62668e-05	0.00141186	0.000932317	0.000739082	0.000375953	0.000559642	0.000552007	0.000229043	0.000190574	0.000579269	0.0003397	0.00102118	0.000492249	0.000702172	0.00123961	0.000535523	0.655784	0.211283	0.48016
S0169	Theobromine	0.000113508	0.000113508	0.000956263	0.00061672	0.00536489	0.00148953	0.00205439	0.00108886	0.00174438	0.000113508	0.000113508	0.00610716	0.000113508	0.000113508	0.000726362	0.0020747	0.000651143	0.000113508	0.00453696	0.00144061	0.00170812	0.00617661	0.000113508	0.00305032	0.000113508	0.00150571	0.000113508	0.00222272	0.000567538	0.000113508	0.00148908	0.000113508	0.00187894	0.00371602	0.00519346	0.00207574	0.428617	0.197225	0.459666
S0170	Thr	0.0119867	0.0194619	0.0178462	0.00762978	0.00690516	0.0130768	0.0157657	0.0268528	0.0140239	0.00751129	0.00735426	0.034634	0.0139437	0.0310769	0.0155474	0.0200976	0.0147719	0.0191243	0.0323137	0.00622105	0.021469	0.0160433	0.0390213	0.0367295	0.0140309	0.0156067	0.0283006	0.00968359	0.013583	0.00997472	0.0788838	0.00849649	0.00804777	0.0178665	0.0143035	0.0124035	1.01368	0.623852	0.658759
S0171	Threonic acid	0.0180375	0.0206646	0.0176332	0.0159939	0.0239943	0.0230038	0.0244073	0.0214779	0.0339961	0.0264116	0.0181865	0.0228192	0.0153826	0.0254159	0.0145186	0.014747	0.0194634	0.0255222	0.0190338	0.0170718	0.0224065	0.0173474	0.0282084	0.0192893	0.0169519	0.0199	0.0322562	0.026753	0.0153806	0.0189343	0.0168044	0.027547	0.0173204	0.0199681	0.0385315	0.0206638	1.07536	0.987379	0.987379
S0172	Tiglic acid	0.000295166	1.75828e-05	0.00063237	8.79139e-05	1.75828e-05	1.75828e-05	0.000151635	0.000121158	0.00018909	0.000241853	8.95179e-05	0.000475119	1.75828e-05	0.00024844	0.000125667	0.000355297	9.29199e-05	0.000543563	0.000828997	0.00055646	0.00106627	1.75828e-05	1.75828e-05	1.75828e-05	0.000283576	1.75828e-05	0.000475234	0.00072017	0.000219449	0.000164797	0.000223754	0.000314901	1.75828e-05	0.000204827	1.75828e-05	0.000323986	0.625677	0.512088	0.620751
S0173	Trigonelline	0.0189021	0.00279776	0.0245326	0.00515772	0.17932	0.0212056	0.0195973	0.0103321	0.0321539	0.0259315	0.0180152	0.019816	0.00964354	0.0159955	0.0278596	0.0271011	0.0120133	0.0819671	0.0220485	0.0637567	0.0606551	0.0228349	0.0445752	0.0494293	0.00431122	0.017376	0.0358933	0.0529019	0.0224972	0.0400022	0.0203197	0.0185799	0.0403499	0.0221375	0.0231205	0.0134817	0.857643	0.117323	0.38936
S0174	Trimethylamine N-oxide	0.0804727	0.460634	0.231932	0.193209	0.0489343	0.199282	0.0117361	0.0838115	0.116249	0.043531	0.0494061	0.10127	0.0138597	0.0701329	0.0660246	0.151044	0.0533837	0.400019	0.084225	0.165788	0.0528577	0.212559	0.295902	0.247486	0.197758	0.0880925	0.217483	0.0290822	0.163119	0.275396	0.229073	0.047165	0.0569765	0.189465	0.375424	0.0882017	0.462443	0.149993	0.435561
S0175	Trp	0.0044317	0.00830338	0.0129679	0.00352855	0.00608813	0.00740122	0.0102719	0.006194	0.0112235	0.00611111	0.00619519	0.0154469	0.00921607	0.0158384	0.00968761	0.00651205	0.0129037	0.00868097	0.0187863	0.00694718	0.0115058	0.00736321	0.0141951	0.00986043	0.00596624	0.00683835	0.00896536	0.00611583	0.0071384	0.00531385	0.0169453	0.00203971	0.00566192	0.00738769	0.00821464	0.00689127	1.1712	0.669291	0.68354
S0176	Tyr	0.00430306	0.00916828	0.0126978	0.0043063	0.00662795	0.00898965	0.0119671	0.00726739	0.0118402	0.00696052	0.00605756	0.0157335	0.0111702	0.0195589	0.0111182	0.00788407	0.0138367	0.0105342	0.0212408	0.0062366	0.015443	0.00733909	0.0180824	0.0131925	0.00667313	0.00989705	0.0105158	0.00878702	0.00654231	0.00572364	0.0223095	0.00352703	0.00594579	0.0101146	0.00690058	0.00841828	1.14514	0.692487	0.692487
S0177	Tyramine	4.13861e-05	4.13861e-05	0.000362794	0.000206931	4.13861e-05	0.000481372	0.000497834	0.000395705	0.000256559	0.000407154	0.000255364	0.00030125	4.13861e-05	0.000642394	0.000504441	0.000405822	0.000601752	0.000809438	0.000598536	0.000364039	0.000791623	4.13861e-05	0.000913674	0.000335232	0.000484829	0.000476297	0.000621896	0.000534633	0.000329279	0.00033318	0.000747588	4.13861e-05	0.000336973	0.000563115	4.13861e-05	0.000888917	0.789177	0.198441	0.459666
S0178	Uracil	8.93614e-05	8.93614e-05	0.00161739	0.000446807	8.93614e-05	0.00209705	8.93614e-05	0.00111578	0.001925	0.0011381	8.93614e-05	0.00117175	8.93614e-05	0.00177527	8.93614e-05	0.00297862	0.00118402	0.000804315	0.00133145	0.00164271	0.00125812	0.00423511	8.93614e-05	0.00408925	0.00129467	0.00180591	8.93614e-05	0.00084306	0.0020783	8.93614e-05	0.00094039	8.93614e-05	8.93614e-05	8.93614e-05	0.00324678	8.93614e-05	0.873361	0.557245	0.631049
S0179	Urea	6.18973	9.6066	4.58334	3.71762	6.77762	8.58178	5.3461	7.78077	5.10927	2.71257	4.68782	6.91692	7.46381	11.5738	5.7474	10.7486	5.20261	6.17855	5.8218	6.43483	6.08048	13.0005	9.98577	9.20622	7.31527	8.21388	7.79803	4.03004	5.37003	8.17535	6.74873	6.82512	6.29074	9.5016	9.57771	5.27298	0.874677	0.178741	0.459666
S0180	Uric acid	0.0926226	0.128529	0.0502609	0.0446082	0.0965149	0.109771	0.101936	0.0992706	0.0633437	0.038115	0.0657574	0.0673528	0.0664435	0.106726	0.0285315	0.113184	0.0322149	0.0631808	0.0767004	0.0645516	0.0414592	0.162697	0.126418	0.109738	0.0599075	0.104736	0.087646	0.0354618	0.0469733	0.12434	0.0764483	0.0801624	0.0603926	0.121912	0.142148	0.0816672	0.826773	0.350645	0.559637
S0181	Uridine	0.0161268	0.0171632	0.0149891	0.0133254	0.0173953	0.0177139	0.0143287	0.0157387	0.0180432	0.0158416	0.0145688	0.0170998	0.0139259	0.0192383	0.0119988	0.0120201	0.017787	0.0150079	0.0140997	0.0129383	0.0179592	0.0149797	0.0200498	0.0132489	0.0138603	0.0148267	0.0193928	0.0144595	0.0140475	0.0154649	0.0138978	0.0161869	0.0137744	0.0173127	0.0179201	0.0140949	1.07834	0.537266	0.624061
S0182	Val	0.00956911	0.0136586	0.00835225	0.00594213	0.000859443	0.0078604	0.0100828	0.0133207	0.0103215	0.00694092	0.00571062	0.0105095	0.000859443	0.0104598	0.00970057	0.0107215	0.0130917	0.00906583	0.0111535	0.00429721	0.0108099	0.000859443	0.0190585	0.0153773	0.00707113	0.010891	0.0112211	0.00863753	0.00661548	0.0104915	0.0138254	0.000859443	0.00668829	0.0137943	0.000859443	0.0121219	0.904622	0.475978	0.603853
S0183	Vanillylmandelic acid	0.00113739	0.00170854	0.00113853	0.00090781	0.00159249	0.00151773	0.00128041	0.00132327	0.00183683	0.00149343	0.00146693	0.00164841	0.000927658	0.0021486	0.00109282	0.00150862	0.00143807	0.00162387	0.00189216	0.00135803	0.00223435	0.00132608	0.00173684	0.00153526	0.00118443	0.00127424	0.00210017	0.00146758	0.00131554	0.00166594	0.00152967	0.00208509	0.00109012	0.00111759	0.00201684	0.00161046	0.965881	0.261365	0.503746
S0184	XA0004	0.00161567	0.00202477	0.00184767	0.00155853	0.00159369	0.0021829	0.00185991	0.00321447	0.00201448	0.00260076	0.00251149	0.00220405	0.0014098	0.00263592	0.00163448	0.0014925	0.00190705	0.00242746	0.00267382	0.00196785	0.00217911	0.00213269	0.00267249	0.00255582	0.00163271	0.00191201	0.00272514	0.00250519	0.00180826	0.00144291	0.0019605	0.00217394	0.0017134	0.00180952	0.00190277	0.00203688	0.979224	0.516603	0.620751
S0185	Xanthine	0.00306783	0.00433536	0.00343456	0.0020756	0.00659252	0.00499235	0.00294008	0.00424508	0.00384675	0.00133027	0.00270958	0.00454124	0.0044172	0.00376039	0.00106697	0.00315985	0.00356792	0.00225797	0.00395804	0.00279895	0.001608	0.00519018	0.00406329	0.0032844	0.0026777	0.00263559	0.00313769	0.00116604	0.00172403	0.00342786	0.00247672	0.00362658	0.00253357	0.00544702	0.00676336	0.00349705	1.09037	0.579801	0.644809
S0186	Xanthosine	0.000248705	0.00022448	0.000252948	0.000150574	0.000324751	0.000252434	0.000199352	0.000335834	0.000325258	0.000287508	0.000243888	0.000407602	3.01148e-05	0.000223186	0.000157387	0.000211442	0.00033156	0.000330227	0.000268932	0.000320553	0.000268955	0.000274032	0.000304475	3.01148e-05	0.000221633	0.000204263	0.000269024	0.000243554	0.000203279	0.00028189	0.000190802	3.01148e-05	0.000247121	0.000189465	3.01148e-05	0.000218774	1.07729	0.183625	0.459666
S0187	XC0001	0.00255329	0.00267686	0.00112408	0.00248502	0.000896233	0.00495198	0.000429648	0.00867389	0.00470538	0.00120947	0.00266353	0.0329517	0.000816775	0.000998993	0.00155386	0.00317431	0.00359782	0.0145379	0.0162963	0.0101108	0.00748823	0.00647567	0.00241376	0.00335231	0.00504269	0.00438359	0.00266299	0.00504223	0.00542463	0.000953332	0.0018061	0.00607032	0.00387085	0.0013762	0.00974035	0.001749	0.553461	0.0905192	0.38936
S0188	XC0016	0.0299884	0.0282767	0.015362	0.0142778	0.0194191	0.0296473	0.0262899	0.043253	0.0249296	0.0074329	0.0197206	0.0198346	0.0219995	0.0378188	0.0231241	0.0279428	0.0203363	0.0300747	0.0212996	0.0070735	0.0320786	0.0413767	0.0355841	0.04168	0.0203275	0.0342697	0.0345723	0.0133501	0.029243	0.0343868	0.0432679	0.0168564	0.0285597	0.0358471	0.0257115	0.0240796	0.783634	0.132882	0.420952
S0189	XC0029	0.00176034	0.00706338	0.00522882	0.00366996	0.0056546	0.00355933	0.000864427	0.00104512	0.00710011	0.00223905	0.0076426	0.00478968	0.0031526	0.00163238	0.00211222	0.00145874	0.00231276	0.00385636	0.00205129	0.00288187	0.00378538	0.00137955	0.00450594	0.00241887	0.00151288	0.00195719	0.00252193	0.00339034	0.00615369	0.00272624	0.00255673	0.00231297	0.00843495	0.0073635	0.00137453	0.00180378	1.32159	0.763745	0.763745
S0190	XC0040	0.00114361	0.000117457	0.000684567	0.00107722	0.000117457	0.0015965	0.000587283	0.00140112	0.000939449	0.00107463	0.00239508	0.00109839	0.000872753	0.000978396	0.000642776	0.00138091	0.00103494	0.00149464	0.00168229	0.000730669	0.000815828	0.00143743	0.00307585	0.00160969	0.000985026	0.00134498	0.00147072	0.00114559	0.00112972	0.00093266	0.00123455	0.00149904	0.000944297	0.00106038	0.000117457	0.00182973	0.886324	0.159048	0.443681
S0191	XC0065	0.00163083	0.00174066	0.00144798	0.00140002	0.001682	0.00191439	0.00137692	0.00214273	0.00210454	0.00181377	0.00146468	0.00205495	0.00129768	0.00274723	0.00127803	0.00141982	0.00185873	0.00138066	0.00188277	0.00169712	0.00256686	0.00181849	0.00231729	0.00131203	0.0015682	0.0012457	0.00192702	0.00170736	0.00199932	0.00156862	0.00134048	0.00163372	0.00139714	0.00151597	0.00216995	0.00144149	0.994593	0.787985	0.787985
S0192	XC0071	4.22337e-05	4.22337e-05	0.000221619	0.000261347	4.22337e-05	0.000444033	0.00028301	0.000333119	0.000330326	0.000392822	0.000305076	0.000383409	4.22337e-05	0.000482761	0.000268311	4.22337e-05	0.000359783	0.000347725	0.000303626	0.000211169	0.000470903	4.22337e-05	4.22337e-05	4.22337e-05	0.000331159	4.22337e-05	0.000539712	0.000284823	0.000277077	0.000366011	4.22337e-05	4.22337e-05	0.000312835	4.22337e-05	0.000474458	0.00036806	1.0466	0.698868	0.698868
S0193	XC0089	0.00114361	4.71609e-05	0.000237601	0.000235805	4.71609e-05	0.000385502	4.71609e-05	0.000266496	0.000331411	0.000485835	0.00396442	0.000324724	4.71609e-05	0.000261335	0.00025034	4.71609e-05	0.00026372	0.000296495	0.000334134	0.000316753	0.000335023	4.71609e-05	4.71609e-05	4.71609e-05	0.000275838	0.000659488	0.000383932	0.000239188	0.000293585	4.71609e-05	0.000755208	0.000347433	0.000408423	0.000333299	4.71609e-05	0.000420914	0.807712	0.462011	0.603853
S0194	XC0120	0.000261673	0.000491352	0.000561505	0.000156956	0.000512729	0.0004844	0.00056602	0.000422624	0.000366667	0.000729484	0.000448456	0.000716936	3.13912e-05	0.000760831	0.000549996	0.000512559	0.000668815	0.000845299	0.000624685	0.000331651	0.000567724	3.13912e-05	3.13912e-05	0.00039303	0.000410299	0.000375837	0.000603497	0.00061056	0.000451086	0.000476666	0.000547926	3.13912e-05	0.000418078	0.000587306	0.000630285	0.000554492	1.10513	0.342229	0.550407
S0195	XC0132	0.00143171	0.00138725	0.00122317	0.00142889	0.0017216	0.00125439	0.00129114	0.00165146	0.00160498	0.00160346	0.00115123	0.00161384	0.000783697	0.00163238	0.00105862	0.000886138	0.00187594	0.00135312	0.00119634	0.000970339	0.00149908	0.00124449	0.00136011	0.000833744	0.0010972	0.00107314	0.00181785	0.00137376	0.00108064	0.00136312	0.0010928	0.00157321	0.000980022	0.00145012	0.00167456	0.00147032	1.08122	0.275039	0.503746
S0196	β-Ala	0.00266342	0.00212971	0.00113473	0.000147462	0.000147462	0.00108485	0.000147462	0.00203035	0.0014504	0.000749666	0.00073731	0.000147462	0.000147462	0.00323643	0.000147462	0.00851337	0.000147462	0.000817763	0.00230988	0.000863459	0.00120476	0.0163496	0.00180465	0.00672631	0.00201923	0.00369219	0.0024054	0.00108028	0.00106057	0.00187748	0.00280288	0.000147462	0.0013701	0.00166515	0.000147462	0.000147462	0.451735	0.0963207	0.38936
S0197	γ-Butyrobetaine	0.000516297	0.000954803	2.81845e-05	0.000304288	2.81845e-05	0.000743756	0.000645938	0.00181365	0.000791372	0.000168185	0.000410256	0.000369716	2.81845e-05	2.81845e-05	0.0016224	0.00190236	0.000140922	0.000587867	0.000286919	0.00077666	0.000309718	0.000750068	0.000692349	2.81845e-05	0.000998856	0.000438477	2.81845e-05	0.000350128	0.000568877	0.000479098	0.00108747	2.81845e-05	0.00222074	0.000577898	0.000951242	0.000968679	0.807964	0.600328	0.645083
S0198	γ-Glu-2-aminobutyric acid	5.03354e-05	0.000593652	0.000360663	0.000272823	5.03354e-05	5.03354e-05	0.000404719	0.000511456	0.000251677	0.000415344	0.000569859	0.000287557	5.03354e-05	0.000545842	0.000288372	0.000617072	0.000312657	0.00032147	0.000425658	0.00033489	0.000306417	5.03354e-05	5.03354e-05	0.000764386	0.00143221	0.000953776	0.000421957	0.00063259	0.00123814	5.03354e-05	5.03354e-05	5.03354e-05	0.000341801	5.03354e-05	5.03354e-05	5.03354e-05	0.988804	0.961432	0.961432

## Sheet: Transformed data
Transformed and scaled data for multivariate analysis and heatmap analysis
Primary_ID	Class_ID	S0001	S0002	S0003	S0004	S0005	S0006	S0007	S0008	S0009	S0010	S0011	S0012	S0013	S0014	S0015	S0016	S0017	S0018	S0019	S0020	S0021	S0022	S0023	S0024	S0025	S0026	S0027	S0028	S0029	S0030	S0031	S0032	S0033	S0034	S0035	S0036	S0037	S0038	S0039	S0040	S0041	S0042	S0043	S0044	S0045	S0046	S0047	S0048
AD01	1	-2.86776	0.00435328	-3.48329	-0.66503	0.00408632	-3.71517	0.00117004	0.00254353	0.000699198	-3.55263	0.000644931	0.00241098	-3.04638	0.00329249	-1.74462	0.000939249	0.000380615	0.00126676	-1.40126	0.000343905	-3.20804	0.00166578	0.00149955	-2.09873	-3.5864	-3.2157	-3.2144	0.00221585	0.000972682	0.000440017	-3.22441	-3.58184	0.000400879	-3.60591	0.00434687	0.000361232	0.00476649	0.000684578	-3.16196	0.00850216	0.0183788	-3.37303	-2.70884	0.00089515	-1.51078	0.00176475	0.00109074	0.00486159
AD02	1	-2.55803	0.00634572	-4.62806	-1.2744	0.0117862	-4.72983	0.00198246	0.00277927	0.000638698	-4.47851	0.000128986	0.00768398	-1.79609	0.00435707	-0.736282	0.00140834	0.000813753	0.00160877	-1.6174	3.54314e-05	-3.05916	0.00210316	0.00210956	-3.01033	-4.54764	-4.18756	-2.92312	0.000235683	0.000762603	0.000656514	-3.29512	-4.89545	0.000341001	-3.24201	0.00801891	3.85712e-05	0.00387966	0.000926903	-3.17807	0.00849868	0.0192356	-3.43638	-2.54156	0.001116	-3.20221	0.00272181	0.00136555	0.00819618
AD03	1	-3.16122	0.00525652	-3.92909	-1.23272	0.00723297	-3.77575	0.00221139	0.00145107	0.000334141	-4.47851	0.00145491	0.00354804	-3.30588	0.00390869	-2.24103	0.00116039	0.00102765	0.00236631	-1.98121	0.000275849	-3.53709	0.00149401	0.00139577	-3.084	-3.29527	-3.35393	-3.06546	0.00117842	0.00117735	0.000489241	-3.57365	-3.37646	0.000435246	-3.38461	0.00885162	0.000242396	0.00361942	0.000635556	-2.7231	0.00725268	0.0335278	-3.87877	-2.74599	0.000881147	-3.30175	0.00159502	0.00113793	0.00450206
AD04	1	-3.16512	0.00488304	-3.64626	-1.35352	0.0051951	-3.85642	0.000809583	0.00102079	0.000209816	-3.41126	0.000704822	0.00119984	-4.01909	0.00259496	-2.58248	0.000944077	0.000527506	0.00092471	-1.6842	0.000177157	-3.53122	0.00114117	0.00482937	-2.8635	-3.53997	-3.23114	-3.07453	0.000235683	0.000635229	0.00050052	-3.16937	-4.19648	0.000360185	-3.34294	0.00389574	0.000324648	0.00369032	0.000623753	-3.4469	0.00658106	0.0145584	-3.81143	-2.95971	0.000715187	-2.9549	0.00203451	0.00128415	0.00326914
AD06	1	-2.62414	0.00479589	-4.62806	-1.45306	0.0105943	-4.72983	0.000161917	0.0018607	0.000370457	-4.47851	0.00141105	0.000238404	-3.49493	0.00383296	-2.35023	0.0012112	0.00093375	0.00181981	-1.53517	0.000805865	-4.44958	0.0021614	0.00182998	-3.82115	-4.54764	-4.18756	-2.95367	0.000235683	0.000798273	0.000606203	-4.36202	-3.65264	0.000627363	-4.57199	0.010564	3.85712e-05	0.00461873	0.000885812	-4.14587	0.00737829	0.0158154	-4.61107	-3.65868	0.000139424	-4.34347	0.00177996	0.000912907	0.00773871
AD07	1	-3.03509	0.00636178	-3.70378	-1.17766	0.0119738	-4.72983	0.00211218	0.0021371	0.000635509	-4.47851	0.00125742	0.00547652	-3.3496	0.0049429	-2.45684	0.001639	0.00103843	0.00218811	-1.64249	3.54314e-05	-4.44958	0.00190809	0.00313144	-2.91361	-3.47001	-4.18756	-2.823	0.00251282	0.0014976	0.000541302	-3.18918	-3.53386	0.000516693	-3.40911	0.00749339	0.000511647	0.00500345	8.66814e-05	-3.13192	0.0104015	0.0308462	-3.47336	-2.38698	0.00136237	-4.34347	0.001761	0.00177815	0.00565817
AD08	1	-2.8533	0.00599307	-3.85832	-1.54743	0.00896614	-4.72983	0.000161917	0.00257567	0.000514285	-4.47851	0.000750783	0.000238404	-4.72992	0.00350243	-2.54172	0.00123747	0.000722922	0.00178144	-1.9113	3.54314e-05	-4.44958	0.00161178	0.00104919	-2.79633	-4.54764	-3.10326	-2.07101	0.00121562	0.000722189	0.000450662	-3.32187	-3.65439	0.000401053	-3.51817	0.00624724	0.000343865	0.00514184	0.00061661	-3.31796	0.00996254	0.0286969	-4.61107	-2.61247	0.00146491	-3.1854	0.00318276	0.000780111	0.00621702
AD09	1	-1.96867	0.00641608	-3.58317	-0.949945	0.00615497	-4.03086	0.00207072	0.00257271	0.000402092	-2.38072	0.00103974	0.00945333	-3.31087	0.00518859	-2.35576	0.00180487	0.00134459	0.00328148	-1.51751	0.000377482	-2.57983	0.00196427	0.00275042	-2.74876	-3.04522	-3.16919	-3.15793	0.0018298	0.000638647	0.00175679	-3.02433	-3.35398	0.000483864	-2.91192	0.005429	0.000446178	0.00465829	0.000860054	-3.10041	0.00825598	0.0655175	-3.87402	-2.5834	0.0010256	-1.69071	0.00360913	0.00253844	0.00367373
AD10	1	-3.54551	0.00873764	-3.59822	-1.01357	0.00424705	-3.41063	0.00172323	0.00200532	0.000691995	-3.33135	0.00110054	0.012877	-2.80341	0.00445533	-0.682969	0.00193867	0.00135548	0.00145922	-1.03709	0.000398204	-3.3466	0.0024001	0.00212461	-2.87333	-3.26638	-3.22505	-2.77158	0.0019467	0.00130829	0.00109878	-3.13954	-3.20727	0.000609123	-3.34957	0.00711247	0.000408975	0.00453561	0.00103925	-2.68524	0.00900884	0.0397807	-3.19367	-2.44784	0.000947043	-3.6445	0.00248151	0.00137826	0.0034697
AD11	1	-2.7069	0.00543574	-3.72838	-1.52325	0.00630884	-3.61188	0.00085204	0.002255	0.000415815	-3.12943	0.00137736	0.00155463	-4.72992	0.00342161	-0.774735	0.00188268	0.000149173	0.000852686	-2.29563	0.000669082	-2.7093	0.00179058	0.00155696	-2.79123	-3.84867	-3.04894	-1.28347	0.00231832	0.0005262	0.00112681	-3.34159	-2.93405	0.000563347	-3.66029	0.00777827	3.85712e-05	0.00133905	0.000517425	-3.43138	0.00904748	0.0200898	-3.30771	-2.69528	0.00176814	-3.18733	0.00315954	0.00144288	0.00498151
AD12	1	-2.62049	0.00598221	-3.66848	-1.45043	0.00698273	-3.64667	0.00102146	0.0023768	0.000768523	-2.30241	0.0012046	0.00386119	-4.03095	0.00324385	-2.45955	0.00133722	0.000363684	0.00211268	-2.43041	0.000308185	-2.88193	0.00270937	0.00156463	-2.72195	-3.61827	-3.40746	-2.94973	0.00154108	0.000960754	0.00342219	-3.47238	-3.24596	0.000765045	-3.74438	0.00611327	0.000381999	0.0051439	0.00101308	-3.23322	0.00756724	0.0230999	-3.57547	-2.59579	0.00121559	-3.43928	0.00494401	0.00139613	0.00387089
AD13	1	-2.04287	0.00737475	-3.07766	-1.23532	0.00844771	-3.59165	0.00304086	0.00190898	0.000455114	-3.02148	0.000668031	0.00805901	-2.56724	0.00580493	-1.7177	0.00302375	0.000656294	0.00630807	-1.29739	0.000518129	-3.20822	0.0028102	0.00134095	-2.93737	-2.97685	-3.1927	-3.24631	0.00216352	0.000763884	0.000674668	-3.27323	-3.45273	0.000675856	-3.10975	0.00816254	0.00050567	0.00554476	0.000996668	-2.63534	0.0104176	0.0949876	-3.33291	-2.57826	0.00104362	-3.24173	0.00514668	0.00106905	0.00424706
AD14	1	-2.76963	0.00403044	-4.62806	-1.08767	0.00383961	-4.72983	0.00215771	0.0015227	4.19632e-05	-2.85843	0.00122135	0.000238404	-4.72992	0.00366658	-1.57841	0.00153338	0.00109412	0.00135029	-2.24353	3.54314e-05	-4.44958	0.00147235	0.0011272	-2.71876	-4.54764	-4.18756	-2.876	0.000235683	0.00112211	0.000363129	-4.36202	-4.89545	6.6618e-05	-4.57199	0.00351381	3.85712e-05	0.00299739	0.00113992	-2.42399	0.00631029	0.0324853	-3.20692	-2.44952	0.000139424	-4.34347	0.00190835	0.00014022	0.00618083
AD15	1	-2.4725	0.00649861	-3.73801	-1.06226	0.0178931	-3.741	0.00275882	0.00225029	0.000574006	-3.22387	0.000989982	0.00457908	-2.38896	0.0046049	-2.15823	0.00135618	0.0013144	0.00460023	-1.68788	0.000366517	-2.80895	0.00251102	0.00275238	-3.03056	-3.25419	-3.08924	-2.47728	0.00259532	0.000765981	0.00055353	-3.12912	-3.12134	0.000569014	-3.38341	0.00716927	3.85712e-05	0.0041968	8.66814e-05	-3.17333	0.0102139	0.0473659	-3.11012	-2.58732	0.00129766	-2.92322	0.00493832	0.00127578	0.00550799
AD16	1	-2.43923	0.00428838	-3.76824	-1.45254	0.00567883	-4.01605	0.00178707	0.00223797	0.00045418	-3.33379	0.000829591	0.00119202	-3.40565	0.00383701	-1.76563	0.00138719	0.00019183	0.002201	-2.07021	0.000209513	-3.62608	0.00133284	0.00129851	-3.12218	-3.44366	-3.3149	-3.11501	0.00147822	0.000679972	0.000497416	-3.46244	-3.83543	0.00033309	-3.37881	0.00814898	0.000230279	0.000685405	0.000504441	-3.33454	0.00669942	0.0237819	-3.91209	-2.51922	0.000936163	-3.24281	0.00160067	0.00127761	0.00243799
AD17	1	-3.10638	0.00444959	-3.77211	-0.628669	0.00958852	-4.72983	0.00302643	0.00204063	0.000496672	-3.0459	0.000665993	0.00356599	-2.96927	0.00297195	-1.68409	0.0017523	0.000717138	0.00370117	-1.65398	0.000686412	-4.44958	0.0015204	0.001859	-2.65685	-3.29908	-3.04321	-3.08111	0.000235683	0.000483651	0.000486131	-2.36726	-3.68642	0.000339112	-3.24948	0.00485325	0.000412493	0.00330217	0.000637085	-3.44413	0.0085534	0.0418352	-3.02344	-2.76167	0.000987315	-1.30972	0.00298641	0.00102734	0.00577343
AD18	1	-2.67904	0.00712859	-3.68008	-0.993096	0.00964344	-3.49356	0.00160996	0.00243137	0.000579193	-4.47851	0.00124836	0.00836971	-3.02378	0.0054715	-1.67606	0.00129212	0.000191219	0.00260637	-1.41903	0.000383669	-3.35123	0.00208689	0.00185646	-2.53415	-2.97021	-3.38313	-3.03362	0.00173819	0.000919847	0.000587033	-3.19027	-3.45024	0.000617612	-3.23631	0.00533633	0.000289548	0.000923472	0.000817893	-3.12212	0.0117749	0.0481311	-3.64068	-2.72678	0.00103993	-2.99179	0.00344739	0.00102271	0.00272027
AD19	1	-3.19313	0.00595808	-3.72967	-1.31281	0.00673294	-2.81497	0.00135824	0.00127524	0.000396341	-3.10484	0.00184301	0.00235419	-3.13791	0.00302707	-1.8895	0.00272804	0.000776779	0.00247074	-1.01475	0.000442007	-3.35787	0.00218584	0.00220034	-2.81065	-3.48933	-3.13832	-2.38638	0.00243664	0.000762691	0.000812789	-3.06841	-3.57154	0.000535997	-3.56824	0.00768451	0.000498214	0.00340873	0.000925987	-2.88239	0.00768134	0.0515902	-3.41559	-2.6339	0.00163937	-2.62513	0.0051544	0.00148184	0.00497658
HC01	0	-2.80883	0.00535559	-3.67644	-1.4467	0.0042791	-3.57786	0.00430524	0.00125376	0.000316267	-2.41288	0.00133726	0.00479637	-2.94125	0.00334715	-0.756827	0.00195038	0.000630496	0.00240279	-1.41613	0.000429788	-2.81517	0.00239483	0.00166486	-2.52489	-3.30454	-3.48859	-2.8836	0.00267452	0.000816449	0.000960112	-3.03061	-3.59902	0.000576018	-3.46249	0.00699474	0.000561491	0.00333698	0.000679164	-2.78616	0.00854439	0.0872133	-3.6746	-2.73417	0.0012363	-3.4162	0.00773448	0.00114623	0.00388653
HC02	0	-1.81461	0.0043866	-4.62806	-1.13548	0.00765583	-3.69376	0.000861516	0.00208378	0.000359565	-2.2633	0.00149502	0.000238404	-3.4951	0.00256511	-2.03183	0.00104925	0.000364039	0.00109231	-1.45149	3.54314e-05	-2.77798	0.00149125	0.00206828	-3.01048	-4.54764	-3.44068	-2.71504	0.00247508	0.000685326	0.00102827	-3.06019	-3.66327	0.00043011	-3.87302	0.00628851	0.000315457	0.00296478	0.000608891	-2.93968	0.00469688	0.0179804	-3.83314	-2.75594	0.000928234	-1.60895	0.0024971	0.00115301	0.00410426
HC03	0	-2.9018	0.00769783	-3.80015	-1.15025	0.00893395	-3.28065	0.00256466	0.00255044	0.000435822	-3.47848	0.000752564	0.00845299	-3.30835	0.00364895	-1.96525	0.00206141	0.000911549	0.00289054	-1.55687	0.000332289	-3.37192	0.00172131	0.00290794	-2.76581	-3.29626	-3.19363	-3.0884	0.00172573	0.00106833	0.000587652	-3.30675	-4.89545	0.000600181	-3.28281	0.0096789	3.85712e-05	0.000748163	0.000725608	-2.78714	0.00905278	0.0493832	-3.48842	-2.64443	0.00118386	-3.32303	0.00274125	0.00103202	0.00333359
HC04	0	-2.90585	0.00558572	-4.62806	-0.268744	0.0114271	-4.72983	0.000161917	0.00147143	4.19632e-05	-3.0612	0.000128986	0.000238404	-2.98892	0.00371658	-1.24377	0.00181815	0.00207173	0.00117119	-2.16335	3.54314e-05	-4.44958	0.00126412	0.00251309	-2.70597	-4.54764	-4.18756	-2.86512	0.000235683	0.00116972	0.000683889	-3.04946	-3.36402	6.6618e-05	-4.57199	0.00641593	3.85712e-05	0.00371175	0.000834481	-2.8881	0.0096303	0.0267372	-3.54735	-2.5274	0.00135543	-0.938987	0.00303404	0.00140608	0.00623006
HC05	0	-2.45039	0.00762341	-3.70197	-1.10439	0.00741722	-4.72983	0.00227756	0.00242025	0.00058117	-2.30128	0.00125606	0.00717184	-4.72992	0.00464214	-2.33169	0.00222134	0.000826657	0.00453602	-1.79014	0.00073563	-4.44958	0.00300586	0.0021111	-2.28779	-2.85417	-4.18756	-2.8333	0.00242511	0.0010669	0.00303586	-2.96652	-3.42528	0.000338608	-3.20601	0.0120901	3.85712e-05	0.00407843	0.000976099	-4.14587	0.0150331	0.0943222	-3.26135	-1.94864	0.000139424	-4.34347	0.00626898	0.00190301	0.00878867
HC06	0	-2.25683	0.00529868	-3.63063	-1.2581	0.00778113	-3.74827	0.00480017	0.00201458	0.000467254	-3.1787	0.000128986	0.00835428	-2.407	0.00500246	-1.08421	0.00227515	0.00182643	0.00422861	-1.62564	0.000709325	-3.0541	0.00149586	0.00162414	-2.29608	-2.9015	-2.51052	-3.07676	0.0027252	0.00108372	0.00079216	-2.07254	-3.53114	0.000515852	-3.30787	0.00826501	3.85712e-05	0.00332775	0.000583765	-2.88591	0.00693438	0.0826721	-2.72226	-2.10375	0.00117476	-2.27797	0.00409936	0.00162269	0.00502077
HC08	0	-3.32769	0.00477376	-3.75841	-1.33215	0.00794705	-3.66001	0.00166348	0.00192953	0.000423573	-3.77954	0.000811378	0.00372874	-3.99121	0.00308262	-1.66764	0.000851444	0.000557054	0.00189767	-1.68546	0.000272118	-4.44958	0.0019213	0.0020999	-2.82352	-3.50207	-3.30681	-2.80073	0.00162353	0.000547834	0.00044434	-3.1602	-3.77488	0.000348831	-3.37602	0.00451752	0.000192856	0.00231427	0.000677685	-3.13963	0.00637116	0.0342431	-3.59419	-2.68533	0.00118095	-3.42159	0.00250636	0.00109951	0.00445916
HC09	0	-2.28556	0.00436468	-4.62806	-1.11009	0.0327345	-4.72983	0.0019501	0.00187102	0.00079336	-3.11334	0.000991596	0.00413777	-2.83187	0.00329626	-0.9019	0.001264	0.000921865	0.00310044	-1.65919	0.000846507	-3.08669	0.00153485	0.00190519	-2.46803	-3.17532	-3.18885	-3.10476	0.00197255	0.000723309	0.000922065	-3.31677	-3.7974	0.000369928	-3.5375	0.00481907	3.85712e-05	0.00408339	0.000569665	-4.14587	0.00753447	0.0535473	-4.61107	-2.44929	0.00109205	-3.04948	0.00358582	0.00168418	0.00498235
HC10	0	-2.69857	0.00703711	-3.5458	-1.5794	0.00520945	-3.66482	0.00210365	0.00238061	0.000447316	-3.32834	0.00176143	0.00989869	-3.60318	0.0055664	-1.38728	0.00228353	0.000760504	0.0026103	-1.79327	0.000473965	-2.23873	0.00278478	0.00247654	-2.76423	-3.30715	-3.17597	-2.97046	0.00218338	0.00101319	0.000671291	-2.91918	-4.89545	0.000486968	-3.58479	0.0061774	3.85712e-05	0.0025207	0.000778903	-2.93489	0.0117265	0.0608759	-2.64637	-1.80367	0.00184361	-3.06249	0.00580927	0.00220914	0.00640392
HC11	0	-3.12755	0.00543288	-3.72574	-1.12336	0.00621103	-3.78024	0.00100829	0.00169573	0.000263422	-3.58677	0.00114087	0.00167519	-3.62063	0.00359097	-1.58419	0.00179841	0.000194341	0.00235562	-1.83842	0.000401607	-3.26309	0.00139502	0.00184191	-2.79642	-3.62023	-3.13748	-2.38027	0.00179352	0.0010437	0.000400938	-3.18453	-4.07259	0.000402057	-3.45093	0.00867887	3.85712e-05	0.00102914	0.000590103	-2.80477	0.00730508	0.0315469	-3.28331	-2.30808	0.00157479	-1.5937	0.00466496	0.00150988	0.00473401
HC12	0	-3.3575	0.00444126	-3.77415	-0.921764	0.00709869	-3.66511	0.00123948	0.00153522	0.00050381	-3.39759	0.00106815	0.00183067	-3.25473	0.00360333	-2.5454	0.00126772	0.000313663	0.00159043	-1.79619	0.000726493	-3.75061	0.00162092	0.00204617	-2.67913	-3.59068	-4.18756	-2.81148	0.00204305	0.000768765	0.000499421	-3.26236	-3.57948	0.000492581	-3.55039	0.0084823	3.85712e-05	0.0012899	0.000610372	-3.18353	0.00805084	0.0268407	-3.38768	-2.54194	0.00124796	-3.3948	0.0030822	0.00121004	0.00321112
HC13	0	-3.03483	0.00453562	-4.62806	-0.840848	0.00863227	-3.45512	0.000161917	0.00148813	0.000372962	-3.6339	0.00226781	0.00546867	-4.72992	0.0028223	-2.44071	0.00159469	0.00104453	0.00227495	-2.99335	0.000371723	-4.44958	0.00207669	0.00145675	-2.90775	-3.26891	-3.24414	-3.01872	0.00130353	0.00090834	0.000777521	-3.1494	-3.4812	6.6618e-05	-3.20189	0.00539928	0.000462074	0.00283689	0.000582457	-3.21098	0.00845717	0.0258664	-2.89343	-2.56638	0.000971571	-3.23838	0.00304969	0.00114667	0.00444085
HC14	0	-2.5396	0.00531618	-3.82575	-1.21062	0.00826538	-4.72983	0.00319306	0.00342466	0.000742051	-3.72689	0.000876377	0.00371636	-3.28034	0.00428586	-2.23954	0.00126726	0.000427519	0.00781472	-1.78307	0.00030512	-3.43858	0.00182706	0.00124522	-2.25107	-3.02473	-3.24076	-3.05433	0.000235683	0.00116749	0.000470698	-2.78841	-4.89545	0.000403895	-3.11229	0.0059238	0.000309399	0.00222447	0.000608129	-3.18404	0.00793235	0.115669	-3.36982	-2.63958	0.00114005	-3.46479	0.00636554	0.000701101	0.00501373
HC15	0	-2.84385	0.00521735	-4.62806	-1.66002	0.00504949	-3.5968	0.000161917	0.00232014	0.000310402	-2.41891	0.00121601	0.000238404	-3.13875	0.00467083	-2.25669	0.00199962	2.98346e-05	0.00123374	-1.82272	3.54314e-05	-4.44958	0.0027655	0.00242422	-3.82115	-4.54764	-4.18756	-2.86191	0.00284973	0.000454786	0.0029938	-4.36202	-3.14553	6.6618e-05	-4.57199	0.00765995	3.85712e-05	0.00385885	8.66814e-05	-4.14587	0.00659342	0.0272227	-4.61107	-2.34858	0.000139424	-4.34347	0.00164152	0.00124725	0.00773643
HC16	0	-3.00876	0.00398768	-3.88169	-1.07699	0.00990546	-4.72983	0.000161917	0.00203327	0.000568477	-4.47851	0.00101189	0.00299086	-3.6681	0.00264365	-2.16458	0.00127546	2.98346e-05	0.00170294	-1.28943	3.54314e-05	-3.18145	0.002389	0.00143479	-2.3555	-3.49775	-3.40881	-2.76652	0.000235683	0.000611186	0.00114044	-3.66305	-4.89545	0.000445113	-3.55985	0.00712017	0.000372698	0.00384574	8.66814e-05	-3.28805	0.00540992	0.0237841	-3.44464	-2.57621	0.000697119	-3.02091	0.00222267	0.00116444	0.00521644
HC17	0	-3.03151	0.00660954	-3.57276	-0.72681	0.0148694	-4.72983	0.00188556	0.00322218	0.00068233	-3.57887	0.00113429	0.00358511	-4.72992	0.00397674	-1.9939	0.00122832	0.00069079	0.00279013	-2.11234	3.54314e-05	-2.71446	0.0021206	0.00135739	-2.92223	-3.3039	-3.20254	-3.09964	0.0020428	0.00102275	0.000519748	-3.17789	-4.89545	0.000608809	-4.57199	0.0102317	0.000508013	0.00441084	0.00063972	-3.25977	0.0120673	0.0346389	-4.61107	-2.61442	0.00105769	-2.98008	0.00298491	0.000865503	0.00570699
HC18	0	-4.24448	0.00626099	-4.62806	-1.27223	0.0109916	-4.72983	0.000161917	0.00222978	0.000457821	-4.47851	0.000128986	0.000238404	-2.7706	0.00347471	-0.738917	0.00186474	0.00119778	0.00156054	-1.53561	0.000664677	-4.44958	0.00205183	0.00216297	-2.64532	-4.54764	-3.10691	-2.67579	0.00434455	0.00111637	0.000848717	-3.20692	-4.89545	6.6618e-05	-3.18744	0.0121634	3.85712e-05	0.00477482	0.000937288	-4.14587	0.0102706	0.0179108	-3.14763	-2.62954	0.000139424	-3.01853	0.00194435	0.0012722	0.015502
HC19	0	-2.5885	0.00564006	-3.7596	-1.2586	0.0121421	-3.73985	0.00146359	0.00372583	0.000832231	-3.38634	0.00118106	0.00502345	-2.87437	0.00340191	-2.16719	0.00160323	0.000516052	0.00255013	-1.76879	3.54314e-05	-3.01425	0.00204857	0.00190757	-2.57028	-3.22339	-3.16768	-2.97132	0.00223046	0.000772637	0.000626261	-3.266	-3.88704	0.000595815	-2.79925	0.00970676	0.000516052	0.00451282	0.000433407	-3.03718	0.0085067	0.0344535	-3.5293	-2.16395	0.00140881	-3.10826	0.00339711	0.000812038	0.00431201
[truncated: 231 more columns]
